# Supplementary material for: PARK2 Mutation Causes Metabolic Disturbances and Impaired Survival of Human iPSC-Derived Neurons
Source: Front Cell Neurosci. 2019 Jul 5;13:297. doi: 10.3389/fncel.2019.00297 (PMC6624735; doi:10.3389/fncel.2019.00297)
Supplement: Supplementary file 1 [file Table_1.XLSX]

## Sheet: Supp. Table-1A
Accession	Description	Gene Symbol	Abundance Ratio PARK2/Control	p-values (Limma test)
P43358	Melanoma-associated antigen 4	MAGEA4	4.18506	3.32248e-05
P07305	Histone H1.0	H1F0	2.33705	0.000427997
Q02962	Paired box protein Pax-2	PAX2	2.3089	0.000427997
O14994	Synapsin-3	SYN3	2.29441	0.000365874
Q9UJQ1	Lysosome-associated membrane glycoprotein 5	LAMP5	2.24156	0.000377798
P20396	Pro-thyrotropin-releasing hormone	TRH	2.21181	0.0014181
Q9H598	Vesicular inhibitory amino acid transporter	SLC32A1	2.18627	0.000575496
P24530	Endothelin receptor type B	EDNRB	2.07558	0.000427997
Q96QE2	Proton myo-inositol cotransporter	SLC2A13	1.95313	0.00203812
P06702	Protein S100-A9	S100A9	1.88939	0.0186443
Q15165	Serum paraoxonase/arylesterase 2		1.78446	0.00731569
Q8NFX7	Syntaxin-binding protein 6	STXBP6	1.77597	0.00203812
Q6ZMN7	PDZ domain-containing RING finger protein 4	PDZRN4	1.75251	0.0016524
P29762	Cellular retinoic acid-binding protein 1	CRABP1	1.74833	0.00405493
Q9BYH1	Seizure 6-like protein	SEZ6L	1.72329	0.00383352
P11047	Laminin subunit gamma-1	LAMC1	1.69907	0.0202055
Q12857	Nuclear factor 1 A-type	NFIA	1.66489	0.00332231
P06748	Nucleophosmin	NPM1	1.64328	0.0301205
Q9ULB5	Cadherin-7	CDH7	1.63283	0.00435506
P07437	Tubulin beta chain	TUBB	1.62988	0.0128934
Q14011	Cold-inducible RNA-binding protein	CIRBP	1.61928	0.0053862
P25391	Laminin subunit alpha-1	LAMA1	1.61868	0.022252
P27449	V-type proton ATPase 16 kDa proteolipid subunit	ATP6V0C	1.59866	0.0045683
Q6ZUX7	LHFPL tetraspan subfamily member 2 protein	LHFPL2	1.58764	0.0206211
Q9NQ79	Cartilage acidic protein 1	CRTAC1	1.58607	0.00464043
Q9NXB9	Elongation of very long chain fatty acids protein 2	ELOVL2	1.57591	0.00403621
P07942	Laminin subunit beta-1	LAMB1	1.57229	0.0276637
P14543	Nidogen-1	NID1	1.56138	0.0173657
Q8IUE6	Histone H2A type 2-B	HIST2H2AB	1.54599	0.00464043
Q9UC07	Zinc finger protein 69	ZNF69	1.53463	0.00832178
P41219	Peripherin	PRPH	1.53421	0.00436219
Q9UJ04	Testis-specific Y-encoded-like protein 4	TSPYL4	1.523	0.00621305
A6NHQ2	rRNA/tRNA 2'-O-methyltransferase fibrillarin-like protein 1	FBLL1	1.51857	0.00703095
Q8N5M9	Protein jagunal homolog 1	JAGN1	1.51712	0.00621305
P05114	Non-histone chromosomal protein HMG-14	HMGN1	1.51364	0.0106677
Q5XKR4	Homeobox protein orthopedia	OTP	1.50662	0.00738637
P51991	Heterogeneous nuclear ribonucleoprotein A3	HNRNPA3	1.50434	0.00897819
P02538	Keratin, type II cytoskeletal 6A	KRT6A	1.49917	0.0315338
Q8N9I0	Synaptotagmin-2	SYT2	1.49109	0.00435506
Q92804	TATA-binding protein-associated factor 2N	TAF15	1.48811	0.0100485
Q86V81	THO complex subunit 4	ALYREF	1.48123	0.00818817
P05386	60S acidic ribosomal protein P1	RPLP1	1.47239	0.0306145
Q9UN71	Protocadherin gamma-B4	PCDHGB4	1.47214	0.0210296
P24387	Corticotropin-releasing factor-binding protein	CRHBP	1.46989	0.0129247
O75367	Core histone macro-H2A.1	H2AFY	1.46841	0.00818665
P21579	Synaptotagmin-1	SYT1	1.46747	0.00721878
P02545	Prelamin-A/C	LMNA	1.46179	0.00740594
Q5SNT2	Transmembrane protein 201	TMEM201	1.45421	0.00897819
O60506	Heterogeneous nuclear ribonucleoprotein Q	SYNCRIP	1.45171	0.00809787
P00367	Glutamate dehydrogenase 1, mitochondrial	GLUD1	1.45105	0.0244433
Q9BWF3	RNA-binding protein 4	RBM4	1.44926	0.0153143
P09651	Heterogeneous nuclear ribonucleoprotein A1	HNRNPA1	1.44542	0.00967301
Q96KR6	Protein FAM210B, mitochondrial	FAM210B	1.44218	0.00917913
Q5TGY3	AT-hook DNA-binding motif-containing protein 1	AHDC1	1.43785	0.0180743
O14979	Heterogeneous nuclear ribonucleoprotein D-like	HNRNPDL	1.43599	0.00917913
P51513	RNA-binding protein Nova-1	NOVA1	1.43366	0.0131714
Q9BYG3	MKI67 FHA domain-interacting nucleolar phosphoprotein	MKI67IP	1.43363	0.0112522
O43692	Peptidase inhibitor 15	PI15	1.42985	0.0127922
Q96E17	Ras-related protein Rab-3C	RAB3C	1.42865	0.00740594
Q9Y5S9	RNA-binding protein 8A	RBM8A	1.42831	0.0127922
P43243	Matrin-3	MATR3	1.4273	0.0077389
Q5BJF2	Sigma intracellular receptor 2	TMEM97	1.42484	0.0419495
Q14576	ELAV-like protein 3	ELAVL3	1.42309	0.00818817
Q9BQG1	Synaptotagmin-3	SYT3	1.42164	0.00797276
P22626	Heterogeneous nuclear ribonucleoproteins A2/B1	HNRNPA2B1	1.41647	0.0129247
P22087	rRNA 2'-O-methyltransferase fibrillarin	FBL	1.41447	0.011777
Q86UY8	5'-nucleotidase domain-containing protein 3	NT5DC3	1.41362	0.0143161
Q969Z3	Mitochondrial amidoxime reducing component 2	MARC2	1.41077	0.0296501
Q5SSJ5	Heterochromatin protein 1-binding protein 3	HP1BP3	1.40955	0.0103011
P47972	Neuronal pentraxin-2	NPTX2	1.40539	0.0119983
Q8IYB3	Serine/arginine repetitive matrix protein 1	SRRM1	1.40509	0.0186443
Q12905	Interleukin enhancer-binding factor 2	ILF2	1.40409	0.0121088
O00479	High mobility group nucleosome-binding domain-containing protein 4	HMGN4	1.40372	0.00873045
P84243	Histone H3.3	H3F3A	1.40361	0.00897819
Q9Y2W1	Thyroid hormone receptor-associated protein 3	THRAP3	1.40351	0.00897819
Q92769	Histone deacetylase 2	HDAC2	1.39894	0.0143161
Q9NWB1	RNA binding protein fox-1 homolog 1	RBFOX1	1.39751	0.00897819
Q9HC56	Protocadherin-9	PCDH9	1.39356	0.0170784
P62995	Transformer-2 protein homolog beta	TRA2B	1.39342	0.0220351
P16401	Histone H1.5	HIST1H1B	1.39285	0.0123926
Q5T4D3	Transmembrane and TPR repeat-containing protein 4	TMTC4	1.39177	0.00786245
Q15717	ELAV-like protein 1	ELAVL1	1.39171	0.0127922
Q03701	CCAAT/enhancer-binding protein zeta	CEBPZ	1.39008	0.017487
Q02880	DNA topoisomerase 2-beta	TOP2B	1.38824	0.0114536
P46100	Transcriptional regulator ATRX	ATRX	1.3869	0.0104333
O43854	EGF-like repeat and discoidin I-like domain-containing protein 3	EDIL3	1.38684	0.0201328
O95983	Methyl-CpG-binding domain protein 3	MBD3	1.38627	0.0282614
Q9H9B1	Histone-lysine N-methyltransferase EHMT1	EHMT1	1.38267	0.0155499
P07910	Heterogeneous nuclear ribonucleoproteins C1/C2	HNRNPC	1.38025	0.0127922
O00422	Histone deacetylase complex subunit SAP18	SAP18	1.37675	0.0138312
P14866	Heterogeneous nuclear ribonucleoprotein L	HNRNPL	1.3743	0.010028
Q8IY81	pre-rRNA processing protein FTSJ3	FTSJ3	1.37196	0.0105669
Q9Y2X3	Nucleolar protein 58	NOP58	1.37121	0.0113368
Q96A72	Protein mago nashi homolog 2	MAGOHB	1.36913	0.0129247
P38919	Eukaryotic initiation factor 4A-III	EIF4A3	1.36792	0.0141262
P08670	Vimentin	VIM	1.36694	0.0260362
Q9Y3E1	Hepatoma-derived growth factor-related protein 3	HDGFRP3	1.3651	0.031941
Q2PZI1	Probable C-mannosyltransferase DPY19L1	DPY19L1	1.36509	0.0111934
P45973	Chromobox protein homolog 5	CBX5	1.36484	0.0322137
Q68DK7	Male-specific lethal 1 homolog	MSL1	1.36401	0.0208538
Q7L0J3	Synaptic vesicle glycoprotein 2A	SV2A	1.36322	0.0127922
O95319	CUGBP Elav-like family member 2	CELF2	1.35895	0.0124035
Q9Y3B4	Splicing factor 3B subunit 6	SF3B14	1.35733	0.0196738
Q8WTT2	Nucleolar complex protein 3 homolog	NOC3L	1.35448	0.0251026
Q9Y3T9	Nucleolar complex protein 2 homolog	NOC2L	1.35259	0.0290077
Q9Y5W7	Sorting nexin-14	SNX14	1.3519	0.0180743
Q9Y4C0	Neurexin-3	NRXN3	1.35189	0.0160496
Q96DH6	RNA-binding protein Musashi homolog 2	MSI2	1.35158	0.0112522
Q9UH99	SUN domain-containing protein 2	SUN2	1.35002	0.013984
Q1KMD3	Heterogeneous nuclear ribonucleoprotein U-like protein 2	HNRNPUL2	1.34997	0.0129247
Q9Y3Y2	Chromatin target of PRMT1 protein	CHTOP	1.34529	0.0143161
P20337	Ras-related protein Rab-3B	RAB3B	1.34496	0.0114536
P51608	Methyl-CpG-binding protein 2	MECP2	1.34391	0.0143161
P84090	Enhancer of rudimentary homolog	ERH	1.34354	0.0158481
Q9UFC0	Leucine-rich repeat and WD repeat-containing protein 1	LRWD1	1.34349	0.0430242
P51531	Probable global transcription activator SNF2L2	SMARCA2	1.34023	0.0236679
Q99729	Heterogeneous nuclear ribonucleoprotein A/B	HNRNPAB	1.34014	0.0127922
Q9P2E9	Ribosome-binding protein 1	RRBP1	1.33906	0.0153635
O43390	Heterogeneous nuclear ribonucleoprotein R	HNRNPR	1.33525	0.0147323
O95251	Histone acetyltransferase KAT7	KAT7	1.33454	0.017487
Q13151	Heterogeneous nuclear ribonucleoprotein A0	HNRNPA0	1.33424	0.0159707
P38159	RNA-binding motif protein, X chromosome	RBMX	1.33423	0.0141262
Q9NYF8	Bcl-2-associated transcription factor 1	BCLAF1	1.33353	0.0129401
Q9Y4W2	Ribosomal biogenesis protein LAS1L	LAS1L	1.33353	0.0180252
Q00839	Heterogeneous nuclear ribonucleoprotein U	HNRNPU	1.3333	0.0128036
Q8NFW8	N-acylneuraminate cytidylyltransferase	CMAS	1.33193	0.0224321
P00533	Epidermal growth factor receptor	EGFR	1.3289	0.0135179
Q96E39	RNA binding motif protein, X-linked-like-1	RBMXL1	1.32859	0.0141721
Q13242	Serine/arginine-rich splicing factor 9	SRSF9	1.32748	0.0296501
Q9UI36	Dachshund homolog 1	DACH1	1.32612	0.0345236
P20700	Lamin-B1	LMNB1	1.32562	0.017487
Q96EP5	DAZ-associated protein 1	DAZAP1	1.32485	0.0424198
Q6IQ22	Ras-related protein Rab-12	RAB12	1.32473	0.0138566
Q99962	Endophilin-A1	SH3GL2	1.32389	0.0141721
Q9H8H3	Methyltransferase-like protein 7A	METTL7A	1.32256	0.0202055
Q96MU7	YTH domain-containing protein 1	YTHDC1	1.32244	0.0149642
Q9P2K5	Myelin expression factor 2	MYEF2	1.32196	0.0135179
Q96QD9	UAP56-interacting factor	FYTTD1	1.32168	0.01688
Q8WYP5	Protein ELYS	AHCTF1	1.32082	0.0180743
Q9UKA9	Polypyrimidine tract-binding protein 2	PTBP2	1.3208	0.02438
Q86UP2	Kinectin	KTN1	1.32038	0.0225631
Q96JJ7	Protein disulfide-isomerase TMX3	TMX3	1.32011	0.0144358
Q9NR30	Nucleolar RNA helicase 2	DDX21	1.31926	0.0153477
Q9BV38	WD repeat-containing protein 18	WDR18	1.31896	0.0198239
Q08211	ATP-dependent RNA helicase A	DHX9	1.3175	0.0170784
Q8WXF0	Serine/arginine-rich splicing factor 12	SRSF12	1.31659	0.040584
Q9H7N4	Splicing factor, arginine/serine-rich 19	SCAF1	1.31494	0.0141705
O75494	Serine/arginine-rich splicing factor 10	SRSF10	1.31418	0.0180743
Q6Y288	Beta-1,3-glucosyltransferase	B3GALTL	1.31399	0.0143161
O75475	PC4 and SFRS1-interacting protein	PSIP1	1.31391	0.0186443
Q15061	WD repeat-containing protein 43	WDR43	1.3139	0.017487
Q9HCE3	Zinc finger protein 532	ZNF532	1.31379	0.0138497
P50993	Sodium/potassium-transporting ATPase subunit alpha-2	ATP1A2	1.30976	0.0225631
Q14766	Latent-transforming growth factor beta-binding protein 1	LTBP1	1.3095	0.0147323
Q15050	Ribosome biogenesis regulatory protein homolog	RRS1	1.30944	0.0226778
Q15287	RNA-binding protein with serine-rich domain 1	RNPS1	1.30901	0.0162955
P19525	Interferon-induced, double-stranded RNA-activated protein kinase	EIF2AK2	1.30838	0.0133037
Q99574	Neuroserpin	SERPINI1	1.3071	0.0153477
Q12906	Interleukin enhancer-binding factor 3	ILF3	1.30651	0.021851
Q13330	Metastasis-associated protein MTA1	MTA1	1.30592	0.0262109
Q12788	Transducin beta-like protein 3	TBL3	1.30548	0.0250927
P31942	Heterogeneous nuclear ribonucleoprotein H3	HNRNPH3	1.30516	0.0147323
Q01814	Plasma membrane calcium-transporting ATPase 2	ATP2B2	1.30508	0.0138566
O75531	Barrier-to-autointegration factor	BANF1	1.3036	0.0315338
Q14151	Scaffold attachment factor B2	SAFB2	1.30289	0.0151223
Q9NVP1	ATP-dependent RNA helicase DDX18	DDX18	1.30236	0.0389507
P16104	Histone H2AX	H2AFX	1.30199	0.0149642
O60832	H/ACA ribonucleoprotein complex subunit 4	DKC1	1.30081	0.022252
Q8IZL8	Proline-, glutamic acid- and leucine-rich protein 1	PELP1	1.29892	0.0162138
Q5T7P8	Synaptotagmin-6	SYT6	1.29736	0.0141721
Q9Y2U8	Inner nuclear membrane protein Man1	LEMD3	1.29548	0.016955
Q8WXF1	Paraspeckle component 1	PSPC1	1.29542	0.0375731
Q9NQG1	Protein MANBAL	MANBAL	1.29512	0.0261502
P55769	NHP2-like protein 1	NHP2L1	1.29436	0.0239427
Q12824	SWI/SNF-related matrix-associated actin-dependent regulator of chromatin subfamily B member 1	SMARCB1	1.29301	0.0433529
Q13573	SNW domain-containing protein 1	SNW1	1.29279	0.0177933
P23246	Splicing factor, proline- and glutamine-rich	SFPQ	1.29114	0.0318451
Q9UHA3	Probable ribosome biogenesis protein RLP24	RSL24D1	1.29106	0.0218504
Q5EB52	Mesoderm-specific transcript homolog protein	MEST	1.29088	0.0186443
Q9NQX5	Neural proliferation differentiation and control protein 1	NPDC1	1.29059	0.0231357
O75925	E3 SUMO-protein ligase PIAS1	PIAS1	1.29036	0.0260362
Q9UKM9	RNA-binding protein Raly	RALY	1.29014	0.0198239
Q15904	V-type proton ATPase subunit S1	ATP6AP1	1.28938	0.0270839
P11388	DNA topoisomerase 2-alpha	TOP2A	1.28716	0.0210296
Q9BZC1	CUGBP Elav-like family member 4	CELF4	1.28716	0.0247799
Q9P0M6	Core histone macro-H2A.2	H2AFY2	1.28559	0.0196136
O14525	Astrotactin-1	ASTN1	1.2853	0.0155259
P26599	Polypyrimidine tract-binding protein 1	PTBP1	1.28459	0.0215293
Q9UKD2	mRNA turnover protein 4 homolog	MRTO4	1.28446	0.0287012
O76021	Ribosomal L1 domain-containing protein 1	RSL1D1	1.2838	0.0319748
P52926	High mobility group protein HMGI-C	HMGA2	1.28007	0.016955
Q07020	60S ribosomal protein L18	RPL18	1.27981	0.0225631
O95639	Cleavage and polyadenylation specificity factor subunit 4	CPSF4	1.27828	0.0295156
P46013	Proliferation marker protein Ki-67	MKI67	1.27798	0.020346
Q5BKZ1	DBIRD complex subunit ZNF326	ZNF326	1.2779	0.0204523
O00567	Nucleolar protein 56	NOP56	1.27638	0.0217633
Q9ULB1	Neurexin-1	NRXN1	1.2756	0.0186443
Q15067	Peroxisomal acyl-coenzyme A oxidase 1	ACOX1	1.27487	0.0354414
Q14103	Heterogeneous nuclear ribonucleoprotein D0	HNRNPD	1.27431	0.0202504
Q92879	CUGBP Elav-like family member 1	CELF1	1.27404	0.0215293
Q5SY16	Polynucleotide 5'-hydroxyl-kinase NOL9	NOL9	1.27391	0.02438
O94776	Metastasis-associated protein MTA2	MTA2	1.27368	0.0342102
Q75T13	GPI inositol-deacylase	PGAP1	1.27318	0.0203242
Q86U42	Polyadenylate-binding protein 2	PABPN1	1.27305	0.0223752
Q9H2X9	Solute carrier family 12 member 5	SLC12A5	1.27258	0.0179144
Q9P013	Spliceosome-associated protein CWC15 homolog	CWC15	1.27218	0.0353402
Q9H307	Pinin		1.27217	0.0251026
Q86SE5	RNA-binding Raly-like protein	RALYL	1.27214	0.0236679
Q15233	Non-POU domain-containing octamer-binding protein	NONO	1.27185	0.0269139
O00451	GDNF family receptor alpha-2	GFRA2	1.27152	0.0419986
P62304	Small nuclear ribonucleoprotein E	SNRPE	1.27142	0.0420203
P51571	Translocon-associated protein subunit delta	SSR4	1.27078	0.0224321
P55265	Double-stranded RNA-specific adenosine deaminase	ADAR	1.2704	0.0216916
P10620	Microsomal glutathione S-transferase 1	MGST1	1.27025	0.0226803
Q9Y2K7	Lysine-specific demethylase 2A	KDM2A	1.27006	0.0376684
Q8NDT2	Putative RNA-binding protein 15B	RBM15B	1.26955	0.0262109
P0C7U0	Protein ELFN1	ELFN1	1.26815	0.0189595
Q8IWX8	Calcium homeostasis endoplasmic reticulum protein	CHERP	1.26797	0.032539
Q7Z6I8	UPF0461 protein C5orf24	C5orf24	1.26732	0.0220351
Q13838	Spliceosome RNA helicase DDX39B	DDX39B	1.26701	0.0386649
Q5QJE6	Deoxynucleotidyltransferase terminal-interacting protein 2	DNTTIP2	1.26681	0.0281865
P78549	Endonuclease III-like protein 1	NTHL1	1.2668	0.0404076
P31943	Heterogeneous nuclear ribonucleoprotein H	HNRNPH1	1.26619	0.0261502
Q15424	Scaffold attachment factor B1	SAFB	1.26539	0.0285467
Q9NX05	Constitutive coactivator of PPAR-gamma-like protein 2	FAM120C	1.26537	0.0203242
Q9H7L9	Sin3 histone deacetylase corepressor complex component SDS3	SUDS3	1.26481	0.040249
Q13557	Calcium/calmodulin-dependent protein kinase type II subunit delta	CAMK2D	1.26455	0.0256741
O75934	Pre-mRNA-splicing factor SPF27	BCAS2	1.26451	0.0209067
Q53GS7	Nucleoporin GLE1	GLE1	1.26443	0.0327562
Q96JM2	Zinc finger protein 462	ZNF462	1.26402	0.044436
Q9UPQ7	E3 ubiquitin-protein ligase PDZRN3	PDZRN3	1.26291	0.0210296
Q8N9R8	Protein SCAI	SCAI	1.26206	0.0294785
Q6PI78	Transmembrane protein 65	TMEM65	1.25925	0.0293483
Q15397	Pumilio homolog 3	KIAA0020	1.25836	0.0491718
O43808	Peroxisomal membrane protein PMP34	SLC25A17	1.25823	0.0459882
O43143	Pre-mRNA-splicing factor ATP-dependent RNA helicase DHX15	DHX15	1.25696	0.0260333
Q96SI9	Spermatid perinuclear RNA-binding protein	STRBP	1.25639	0.0287012
Q14563	Semaphorin-3A	SEMA3A	1.25572	0.019994
Q9H2P0	Activity-dependent neuroprotector homeobox protein	ADNP	1.25378	0.0363339
Q6IS24	Polypeptide N-acetylgalactosaminyltransferase 17	GALNT17	1.25342	0.0206211
Q14571	Inositol 1,4,5-trisphosphate receptor type 2	ITPR2	1.25277	0.0243675
Q12904	Aminoacyl tRNA synthase complex-interacting multifunctional protein 1	AIMP1	1.25221	0.0295156
Q09028	Histone-binding protein RBBP4	RBBP4	1.25135	0.0376684
O75056	Syndecan-3	SDC3	1.25046	0.0215293
Q9Y5Y5	Peroxisomal membrane protein PEX16	PEX16	1.25029	0.0319325
Q8IXK0	Polyhomeotic-like protein 2	PHC2	1.24691	0.0275903
P20336	Ras-related protein Rab-3A	RAB3A	1.24525	0.024906
Q13491	Neuronal membrane glycoprotein M6-b	GPM6B	1.2446	0.0253909
P09455	Retinol-binding protein 1	RBP1	1.24322	0.0339917
Q8IY95	Transmembrane protein 192	TMEM192	1.24307	0.0252123
Q9NY12	H/ACA ribonucleoprotein complex subunit 1	GAR1	1.2426	0.0295156
O43818	U3 small nucleolar RNA-interacting protein 2	RRP9	1.24041	0.0295156
P84103	Serine/arginine-rich splicing factor 3	SRSF3	1.24021	0.029801
Q14690	Protein RRP5 homolog	PDCD11	1.23968	0.0282064
Q76B58	BMP/retinoic acid-inducible neural-specific protein 3	FAM5C	1.23904	0.0380482
Q53FP2	Transmembrane protein 35A	TMEM35	1.23898	0.0315338
Q14839	Chromodomain-helicase-DNA-binding protein 4	CHD4	1.23879	0.0464749
Q99459	Cell division cycle 5-like protein	CDC5L	1.23705	0.0306145
P12109	Collagen alpha-1(VI) chain	COL6A1	1.23647	0.0433526
P67809	Nuclease-sensitive element-binding protein 1	YBX1	1.23633	0.0375059
Q9BQ04	RNA-binding protein 4B	RBM4B	1.23581	0.0392418
Q9UBU9	Nuclear RNA export factor 1	NXF1	1.23544	0.0376684
P62701	40S ribosomal protein S4, X isoform	RPS4X	1.23536	0.0295156
Q8IX01	SURP and G-patch domain-containing protein 2	SUGP2	1.23486	0.0290077
Q7Z3K3	Pogo transposable element with ZNF domain	POGZ	1.23444	0.0285467
P62314	Small nuclear ribonucleoprotein Sm D1	SNRPD1	1.23418	0.0441049
Q15427	Splicing factor 3B subunit 4	SF3B4	1.23353	0.038661
O75940	Survival of motor neuron-related-splicing factor 30	SMNDC1	1.23335	0.0403309
Q9UKR5	Probable ergosterol biosynthetic protein 28	C14orf1	1.23315	0.0299624
Q8NFH4	Nucleoporin Nup37	NUP37	1.23283	0.0390446
Q92643	GPI-anchor transamidase	PIGK	1.23248	0.0405552
Q6DD88	Atlastin-3	ATL3	1.23245	0.0318171
P17844	Probable ATP-dependent RNA helicase DDX5	DDX5	1.23243	0.0279125
Q96A26	Protein FAM162A	FAM162A	1.23222	0.0385504
Q13162	Peroxiredoxin-4	PRDX4	1.23217	0.0331398
O15240	Neurosecretory protein VGF	VGF	1.23108	0.0281865
Q96S52	GPI transamidase component PIG-S	PIGS	1.23108	0.0421731
O75533	Splicing factor 3B subunit 1	SF3B1	1.23095	0.0339917
P15336	Cyclic AMP-dependent transcription factor ATF-2	ATF2	1.2308	0.0315338
Q92621	Nuclear pore complex protein Nup205	NUP205	1.23069	0.0319748
O15400	Syntaxin-7	STX7	1.23032	0.0363791
Q15651	High mobility group nucleosome-binding domain-containing protein 3	HMGN3	1.22925	0.0296501
Q9Y657	Spindlin-1	SPIN1	1.22922	0.0280229
Q5VWX1	KH domain-containing, RNA-binding, signal transduction-associated protein 2	KHDRBS2	1.22881	0.0367573
O60264	SWI/SNF-related matrix-associated actin-dependent regulator of chromatin subfamily A member 5	SMARCA5	1.22729	0.0337631
P18583	Protein SON	SON	1.22687	0.0353402
Q8NFH5	Nucleoporin NUP35	NUP35	1.22535	0.0333067
Q13123	Protein Red	IK	1.22483	0.0295156
Q5JTV8	Torsin-1A-interacting protein 1	TOR1AIP1	1.22479	0.0335595
P48147	Prolyl endopeptidase	PREP	1.22376	0.0485136
Q14241	Elongin-A	TCEB3	1.22349	0.0455166
Q9NXF1	Testis-expressed protein 10	TEX10	1.22259	0.0487426
Q9UL40	Zinc finger protein 346	ZNF346	1.22256	0.0485378
Q9BWJ5	Splicing factor 3B subunit 5	SF3B5	1.22248	0.0432194
P61978	Heterogeneous nuclear ribonucleoprotein K	HNRNPK	1.22217	0.0333067
P04844	Dolichyl-diphosphooligosaccharide--protein glycosyltransferase subunit 2	RPN2	1.22186	0.0319325
P18754	Regulator of chromosome condensation	RCC1	1.22138	0.0358732
Q70UQ0	Inhibitor of nuclear factor kappa-B kinase-interacting protein	IKBIP	1.22074	0.0341539
O95793	Double-stranded RNA-binding protein Staufen homolog 1	STAU1	1.21934	0.0403309
Q12769	Nuclear pore complex protein Nup160	NUP160	1.21891	0.0403309
P24390	ER lumen protein-retaining receptor 1	KDELR1	1.21758	0.0403309
Q6PCB7	Long-chain fatty acid transport protein 1	SLC27A1	1.21684	0.0455166
O00400	Acetyl-coenzyme A transporter 1	SLC33A1	1.21508	0.0457963
Q15363	Transmembrane emp24 domain-containing protein 2	TMED2	1.21483	0.0450091
Q15029	116 kDa U5 small nuclear ribonucleoprotein component	EFTUD2	1.21459	0.0405552
Q93050	V-type proton ATPase 116 kDa subunit a isoform 1	ATP6V0A1	1.21332	0.0350017
O43660	Pleiotropic regulator 1	PLRG1	1.21172	0.0347002
P55795	Heterogeneous nuclear ribonucleoprotein H2	HNRNPH2	1.21137	0.0356106
P32969	60S ribosomal protein L9	RPL9	1.21067	0.0491824
Q9UGC7	Peptide chain release factor 1-like, mitochondrial	MTRF1L	1.20995	0.034712
O60287	Nucleolar pre-ribosomal-associated protein 1	URB1	1.20823	0.0339917
P21964	Catechol O-methyltransferase	COMT	1.2079	0.0491824
P11387	DNA topoisomerase 1	TOP1	1.20782	0.0369637
Q96JM3	Chromosome alignment-maintaining phosphoprotein 1	CHAMP1	1.20756	0.0392418
P49750	YLP motif-containing protein 1		1.20691	0.0426845
Q03252	Lamin-B2	LMNB2	1.20644	0.0370585
Q8N684	Cleavage and polyadenylation specificity factor subunit 7	CPSF7	1.20625	0.0441371
Q9BVP2	Guanine nucleotide-binding protein-like 3	GNL3	1.20596	0.0404076
P41223	Protein BUD31 homolog	BUD31	1.20582	0.0376684
Q9ULU4	Protein kinase C-binding protein 1	ZMYND8	1.20539	0.0369154
O75530	Polycomb protein EED	EED	1.20508	0.0389507
P28370	Probable global transcription activator SNF2L1	SMARCA1	1.20501	0.0403367
Q8NEY8	Periphilin-1	PPHLN1	1.20452	0.0416639
Q92841	Probable ATP-dependent RNA helicase DDX17	DDX17	1.2039	0.0425718
Q96GC9	Vacuole membrane protein 1	VMP1	1.2038	0.0349131
P60880	Synaptosomal-associated protein 25	SNAP25	1.20329	0.0420452
Q6P2Q9	Pre-mRNA-processing-splicing factor 8	PRPF8	1.20244	0.0387108
P61421	V-type proton ATPase subunit d 1	ATP6V0D1	1.20222	0.0376684
Q53GQ0	Very-long-chain 3-oxoacyl-CoA reductase	HSD17B12	1.20084	0.0358732
Q8N336	ELMO domain-containing protein 1	ELMOD1	1.20042	0.0364157
Q6UN15	Pre-mRNA 3'-end-processing factor FIP1	FIP1L1	1.19985	0.0396875
Q8NF91	Nesprin-1	SYNE1	1.19939	0.0440808
Q9NWH9	SAFB-like transcription modulator	SLTM	1.19921	0.0419986
Q9P0Z9	Peroxisomal sarcosine oxidase	PIPOX	1.19819	0.0392418
P61313	60S ribosomal protein L15	RPL15	1.19783	0.0451202
P82979	SAP domain-containing ribonucleoprotein	SARNP	1.19761	0.0404076
Q9UMY1	Nucleolar protein 7	NOL7	1.19729	0.0480392
Q05586	Glutamate receptor ionotropic, NMDA 1	GRIN1	1.19691	0.0473697
Q9H583	HEAT repeat-containing protein 1	HEATR1	1.19626	0.0457963
Q9NVV5	Androgen-induced gene 1 protein	AIG1	1.19535	0.0485136
P62280	40S ribosomal protein S11	RPS11	1.19519	0.0419495
Q9UMS4	Pre-mRNA-processing factor 19	PRPF19	1.19506	0.0422129
Q9HCK4	Roundabout homolog 2	ROBO2	1.19467	0.0386586
P43307	Translocon-associated protein subunit alpha	SSR1	1.19443	0.0403309
Q9BTX1	Nucleoporin NDC1	NDC1	1.19432	0.0417074
Q9NUL3	Double-stranded RNA-binding protein Staufen homolog 2		1.193	0.0390446
P27824	Calnexin	CANX	1.1929	0.0390446
Q8TDN6	Ribosome biogenesis protein BRX1 homolog	BRIX1	1.19273	0.0408203
P00167	Cytochrome b5	CYB5A	1.19231	0.0389233
Q96DI7	U5 small nuclear ribonucleoprotein 40 kDa protein	SNRNP40	1.19165	0.0424477
Q15853	Upstream stimulatory factor 2	USF2	1.19063	0.0446768
P52848	Bifunctional heparan sulfate N-deacetylase/N-sulfotransferase 1	NDST1	1.18959	0.0418869
Q49A26	Putative oxidoreductase GLYR1	GLYR1	1.1894	0.0485136
O43809	Cleavage and polyadenylation specificity factor subunit 5	NUDT21	1.1873	0.0421889
Q9HDC9	Adipocyte plasma membrane-associated protein	APMAP	1.18643	0.0408905
Q9HCS7	Pre-mRNA-splicing factor SYF1	XAB2	1.18573	0.0473697
Q9H3H5	UDP-N-acetylglucosamine--dolichyl-phosphate N-acetylglucosaminephosphotransferase	DPAGT1	1.1852	0.0448236
Q13454	Tumor suppressor candidate 3	TUSC3	1.18409	0.0470959
Q96NC0	Zinc finger matrin-type protein 2	ZMAT2	1.18336	0.0438325
O75093	Slit homolog 1 protein	SLIT1	1.18128	0.0485136
O75569	Interferon-inducible double-stranded RNA-dependent protein kinase activator A	PRKRA	1.17923	0.049769
Q9Y394	Dehydrogenase/reductase SDR family member 7	DHRS7	1.17834	0.0484592
P51511	Matrix metalloproteinase-15	MMP15	0.853885	0.0498591
P35611	Alpha-adducin	ADD1	0.852796	0.0498591
O94919	Endonuclease domain-containing 1 protein	ENDOD1	0.851529	0.0485136
Q16537	Serine/threonine-protein phosphatase 2A 56 kDa regulatory subunit epsilon isoform	PPP2R5E	0.851468	0.0497233
Q9Y6D9	Mitotic spindle assembly checkpoint protein MAD1	MAD1L1	0.850441	0.048279
O00192	Armadillo repeat protein deleted in velo-cardio-facial syndrome	ARVCF	0.850158	0.0471513
P10644	cAMP-dependent protein kinase type I-alpha regulatory subunit	PRKAR1A	0.850111	0.0497233
Q9Y676	28S ribosomal protein S18b, mitochondrial	MRPS18B	0.850034	0.0476622
Q9ULJ8	Neurabin-1	PPP1R9A	0.849907	0.0480761
P40227	T-complex protein 1 subunit zeta	CCT6A	0.84917	0.0487771
Q7KZ85	Transcription elongation factor SPT6	SUPT6H	0.848878	0.0498591
Q14152	Eukaryotic translation initiation factor 3 subunit A	EIF3A	0.848823	0.0452125
O00399	Dynactin subunit 6	DCTN6	0.848357	0.049769
O60641	Clathrin coat assembly protein AP180	SNAP91	0.848249	0.0457963
O43795	Unconventional myosin-Ib	MYO1B	0.848234	0.0447031
Q96CW5	Gamma-tubulin complex component 3	TUBGCP3	0.848206	0.0468638
O75351	Vacuolar protein sorting-associated protein 4B	VPS4B	0.8482	0.0485136
P55060	Exportin-2	CSE1L	0.847895	0.0455166
P61586	Transforming protein RhoA	RHOA	0.847801	0.0471513
Q13907	Isopentenyl-diphosphate Delta-isomerase 1	IDI1	0.847542	0.0458776
Q9ULV4	Coronin-1C	CORO1C	0.847414	0.0498202
Q9Y2A7	Nck-associated protein 1	NCKAP1	0.8473	0.0473697
Q13363	C-terminal-binding protein 1	CTBP1	0.847076	0.0473697
A6NCS6	Uncharacterized protein C2orf72	C2orf72	0.846668	0.0482017
P21333	Filamin-A	FLNA	0.846608	0.0491824
P17987	T-complex protein 1 subunit alpha	TCP1	0.846338	0.0441571
Q9NUQ9	Protein FAM49B	FAM49B	0.845639	0.0441371
P49368	T-complex protein 1 subunit gamma	CCT3	0.845383	0.0480761
O15079	Syntaphilin	SNPH	0.845326	0.0445312
P48643	T-complex protein 1 subunit epsilon	CCT5	0.845259	0.0457963
O94856	Neurofascin	NFASC	0.845124	0.0438506
Q9UGI6	Small conductance calcium-activated potassium channel protein 3	KCNN3	0.844443	0.0451202
Q13616	Cullin-1	CUL1	0.844354	0.043271
Q9NRL3	Striatin-4	STRN4	0.84296	0.0408905
P35240	Merlin	NF2	0.842894	0.0426198
P78537	Biogenesis of lysosome-related organelles complex 1 subunit 1	BLOC1S1	0.842831	0.0418869
P53041	Serine/threonine-protein phosphatase 5	PPP5C	0.842705	0.043271
P98172	Ephrin-B1	EFNB1	0.842261	0.0412732
O00203	AP-3 complex subunit beta-1	AP3B1	0.841982	0.0478874
Q9Y3D9	28S ribosomal protein S23, mitochondrial	MRPS23	0.8415	0.0489573
Q9BTE1	Dynactin subunit 5	DCTN5	0.84136	0.0412732
Q9UKE5	TRAF2 and NCK-interacting protein kinase	TNIK	0.840894	0.0464819
Q13045	Protein flightless-1 homolog	FLII	0.84067	0.0404181
Q9UMR2	ATP-dependent RNA helicase DDX19B	DDX19B	0.840638	0.0494475
Q8NFP4	MAM domain-containing glycosylphosphatidylinositol anchor protein 1	MDGA1	0.840275	0.0391368
Q9UQF2	C-Jun-amino-terminal kinase-interacting protein 1	MAPK8IP1	0.839939	0.0405749
Q8IYB7	DIS3-like exonuclease 2	DIS3L2	0.839925	0.0403367
Q7KZI7	Serine/threonine-protein kinase MARK2	MARK2	0.838549	0.0428484
Q15056	Eukaryotic translation initiation factor 4H	EIF4H	0.838412	0.0386542
Q8N608	Inactive dipeptidyl peptidase 10	DPP10	0.838236	0.0390446
Q9Y617	Phosphoserine aminotransferase	PSAT1	0.838138	0.0473697
P31153	S-adenosylmethionine synthase isoform type-2	MAT2A	0.838004	0.0441571
Q9H479	Fructosamine-3-kinase	FN3K	0.837998	0.0424274
P19174	1-phosphatidylinositol 4,5-bisphosphate phosphodiesterase gamma-1	PLCG1	0.837897	0.0385504
Q12965	Unconventional myosin-Ie	MYO1E	0.837874	0.0445771
Q9Y2Q9	28S ribosomal protein S28, mitochondrial	MRPS28	0.837818	0.0417074
P11216	Glycogen phosphorylase, brain form	PYGB	0.837785	0.0480392
Q8NFT8	Delta and Notch-like epidermal growth factor-related receptor	DNER	0.837467	0.0405552
Q9Y5E7	Protocadherin beta-2	PCDHB2	0.837432	0.0433529
P54727	UV excision repair protein RAD23 homolog B	RAD23B	0.837418	0.0408905
Q6SZW1	Sterile alpha and TIR motif-containing protein 1	SARM1	0.837258	0.0430242
P55010	Eukaryotic translation initiation factor 5	EIF5	0.837141	0.0390446
Q9NYQ7	Cadherin EGF LAG seven-pass G-type receptor 3	CELSR3	0.836997	0.0381254
Q04323	UBX domain-containing protein 1	UBXN1	0.836802	0.0441571
Q96RF0	Sorting nexin-18	SNX18	0.836599	0.0416639
P52306	Rap1 GTPase-GDP dissociation stimulator 1	RAP1GDS1	0.836534	0.0450107
Q13526	Peptidyl-prolyl cis-trans isomerase NIMA-interacting 1	PIN1	0.836533	0.0449473
Q10567	AP-1 complex subunit beta-1	AP1B1	0.836421	0.042175
P11172	Uridine 5'-monophosphate synthase	UMPS	0.835604	0.0419495
Q5EBL8	PDZ domain-containing protein 11	PDZD11	0.835522	0.0386649
O14602	Eukaryotic translation initiation factor 1A, Y-chromosomal	EIF1AY	0.835346	0.0438506
Q9Y6E2	Basic leucine zipper and W2 domain-containing protein 2	BZW2	0.835322	0.0376684
Q8TAF3	WD repeat-containing protein 48	WDR48	0.834947	0.042175
P30153	Serine/threonine-protein phosphatase 2A 65 kDa regulatory subunit A alpha isoform	PPP2R1A	0.834855	0.0408905
O14737	Programmed cell death protein 5	PDCD5	0.834836	0.0376684
P78352	Disks large homolog 4	DLG4	0.834784	0.0430242
P36873	Serine/threonine-protein phosphatase PP1-gamma catalytic subunit	PPP1CC	0.834741	0.0390446
O95196	Chondroitin sulfate proteoglycan 5	CSPG5	0.834657	0.0435525
P09972	Fructose-bisphosphate aldolase C	ALDOC	0.834498	0.0392418
Q15813	Tubulin-specific chaperone E	TBCE	0.834229	0.0474027
O15294	UDP-N-acetylglucosamine--peptide N-acetylglucosaminyltransferase 110 kDa subunit	OGT	0.833988	0.0410257
Q5VUM1	Succinate dehydrogenase assembly factor 4, mitochondrial	C6orf57	0.833871	0.0403309
Q01433	AMP deaminase 2	AMPD2	0.833805	0.0362124
O75037	Kinesin-like protein KIF21B	KIF21B	0.833506	0.0357745
Q9UEW8	STE20/SPS1-related proline-alanine-rich protein kinase	STK39	0.833503	0.0381318
P04406	Glyceraldehyde-3-phosphate dehydrogenase	GAPDH	0.833306	0.0374877
Q92974	Rho guanine nucleotide exchange factor 2	ARHGEF2	0.83304	0.0364157
Q9BQE4	Selenoprotein S	VIMP	0.833011	0.0379648
Q9BT78	COP9 signalosome complex subunit 4	COPS4	0.832842	0.0389233
Q9NR31	GTP-binding protein SAR1a	SAR1A	0.832623	0.0390446
Q9UPU5	Ubiquitin carboxyl-terminal hydrolase 24	USP24	0.832553	0.0351674
P23229	Integrin alpha-6	ITGA6	0.832284	0.0351674
P45983	Mitogen-activated protein kinase 8	MAPK8	0.832254	0.0438325
P23526	Adenosylhomocysteinase	AHCY	0.832166	0.0393788
Q9UP38	Frizzled-1	FZD1	0.832163	0.0352715
O95206	Protocadherin-8	PCDH8	0.832067	0.0351955
Q9UN37	Vacuolar protein sorting-associated protein 4A	VPS4A	0.832053	0.0363339
P63208	S-phase kinase-associated protein 1	SKP1	0.832051	0.0408905
P29323	Ephrin type-B receptor 2	EPHB2	0.831732	0.0456852
Q9H7P6	Multivesicular body subunit 12B	MVB12B	0.831675	0.0353402
Q6P4E1	Protein CASC4	CASC4	0.831465	0.0494207
Q8IUH4	Palmitoyltransferase ZDHHC13	ZDHHC13	0.831281	0.0408905
Q9UBP0	Spastin	SPAST	0.831127	0.0447301
P45985	Dual specificity mitogen-activated protein kinase kinase 4	MAP2K4	0.831115	0.0376684
Q5T0N5	Formin-binding protein 1-like	FNBP1L	0.830964	0.0357176
P08069	Insulin-like growth factor 1 receptor	IGF1R	0.830823	0.0417199
Q92692	Nectin-2	PVRL2	0.830481	0.0412732
Q16851	UTP--glucose-1-phosphate uridylyltransferase	UGP2	0.830466	0.0397239
P53779	Mitogen-activated protein kinase 10	MAPK10	0.830306	0.0345015
P49327	Fatty acid synthase	FASN	0.830059	0.0364157
P07858	Cathepsin B	CTSB	0.830001	0.0471934
Q9Y2Q0	Phospholipid-transporting ATPase IA	ATP8A1	0.829908	0.0386649
Q9UBF2	Coatomer subunit gamma-2	COPG2	0.829568	0.0363339
Q5SQI0	Alpha-tubulin N-acetyltransferase 1	ATAT1	0.829503	0.0417074
P42858	Huntingtin	HTT	0.829456	0.0391368
P17858	ATP-dependent 6-phosphofructokinase, liver type	PFKL	0.829398	0.0367573
Q9UBB4	Ataxin-10	ATXN10	0.829328	0.0349338
Q9P227	Rho GTPase-activating protein 23	ARHGAP23	0.829215	0.0363339
Q9H3S7	Tyrosine-protein phosphatase non-receptor type 23	PTPN23	0.829125	0.0359024
Q96CN7	Isochorismatase domain-containing protein 1	ISOC1	0.82898	0.0392121
Q9UMY4	Sorting nexin-12	SNX12	0.828932	0.0367573
P33121	Long-chain-fatty-acid--CoA ligase 1	ACSL1	0.828455	0.0386586
Q96KG9	N-terminal kinase-like protein	SCYL1	0.828301	0.0415987
Q96P70	Importin-9	IPO9	0.828266	0.033278
O00755	Protein Wnt-7a	WNT7A	0.828223	0.0397239
Q00535	Cyclin-dependent-like kinase 5	CDK5	0.828159	0.0345236
P28482	Mitogen-activated protein kinase 1	MAPK1	0.828029	0.0462158
O60701	UDP-glucose 6-dehydrogenase	UGDH	0.82798	0.0345236
Q9P2R3	Rabankyrin-5	ANKFY1	0.827928	0.0345236
P18669	Phosphoglycerate mutase 1	PGAM1	0.827429	0.0353402
Q9Y4D8	Probable E3 ubiquitin-protein ligase HECTD4	HECTD4	0.827148	0.0325193
O43765	Small glutamine-rich tetratricopeptide repeat-containing protein alpha	SGTA	0.826836	0.0344086
Q96JH7	Deubiquitinating protein VCIP135	VCPIP1	0.826431	0.0467192
Q7Z6Z7	E3 ubiquitin-protein ligase HUWE1	HUWE1	0.826345	0.0389233
Q9UPT6	C-Jun-amino-terminal kinase-interacting protein 3	MAPK8IP3	0.826219	0.0435525
Q9UBC2	Epidermal growth factor receptor substrate 15-like 1	EPS15L1	0.825738	0.0431993
Q9UDT6	CAP-Gly domain-containing linker protein 2	CLIP2	0.825415	0.0339917
Q92530	Proteasome inhibitor PI31 subunit	PSMF1	0.824965	0.0351674
P61221	ATP-binding cassette sub-family E member 1	ABCE1	0.824921	0.038661
Q00796	Sorbitol dehydrogenase	SORD	0.824849	0.0326116
Q969J3	BLOC-1-related complex subunit 5	LOH12CR1	0.82464	0.0367573
Q8NCG7	Sn1-specific diacylglycerol lipase beta	DAGLB	0.824351	0.0319325
O15235	28S ribosomal protein S12, mitochondrial	MRPS12	0.824159	0.0351955
Q9Y4D1	Disheveled-associated activator of morphogenesis 1	DAAM1	0.823939	0.0353402
Q14203	Dynactin subunit 1	DCTN1	0.823866	0.033278
Q12767	Transmembrane protein 94	TMEM94	0.823469	0.0319748
Q9Y2H5	Pleckstrin homology domain-containing family A member 6	PLEKHA6	0.823393	0.0339917
Q9HC38	Glyoxalase domain-containing protein 4	GLOD4	0.823258	0.0380482
Q9C0C2	182 kDa tankyrase-1-binding protein	TNKS1BP1	0.822908	0.0405552
Q92878	DNA repair protein RAD50	RAD50	0.82289	0.0433529
P54764	Ephrin type-A receptor 4	EPHA4	0.822856	0.0345419
O60716	Catenin delta-1	CTNND1	0.822853	0.0301253
Q8NCH0	Carbohydrate sulfotransferase 14	CHST14	0.82242	0.0318171
O15020	Spectrin beta chain, non-erythrocytic 2	SPTBN2	0.822361	0.0351674
P28066	Proteasome subunit alpha type-5	PSMA5	0.822194	0.0322137
Q92558	Wiskott-Aldrich syndrome protein family member 1	WASF1	0.822118	0.0319325
P54762	Ephrin type-B receptor 1	EPHB1	0.821991	0.0337421
Q92845	Kinesin-associated protein 3	KIFAP3	0.82191	0.0349131
Q96BQ5	Coiled-coil domain-containing protein 127	CCDC127	0.821702	0.0351955
O14933	Ubiquitin/ISG15-conjugating enzyme E2 L6	UBE2L6	0.821195	0.0319748
Q05639	Elongation factor 1-alpha 2	EEF1A2	0.821192	0.0376684
Q9HCJ6	Synaptic vesicle membrane protein VAT-1 homolog-like	VAT1L	0.821112	0.0297656
Q02952	A-kinase anchor protein 12	AKAP12	0.821064	0.0421889
Q8N350	Voltage-dependent calcium channel beta subunit-associated regulatory protein	C19orf26	0.820922	0.0337421
Q9H4A3	Serine/threonine-protein kinase WNK1	WNK1	0.820757	0.0455166
Q9NP79	Vacuolar protein sorting-associated protein VTA1 homolog	VTA1	0.820727	0.0358979
P53582	Methionine aminopeptidase 1	METAP1	0.820602	0.033278
O75976	Carboxypeptidase D	CPD	0.820181	0.0480392
Q99996	A-kinase anchor protein 9	AKAP9	0.820084	0.0448175
Q6P9B6	TLD domain-containing protein 1	KIAA1609	0.820083	0.0387546
P61758	Prefoldin subunit 3	VBP1	0.820082	0.0300341
Q9BTE6	Alanyl-tRNA editing protein Aarsd1	AARSD1	0.82003	0.0369362
Q9UBQ0	Vacuolar protein sorting-associated protein 29	VPS29	0.819909	0.0321217
Q8N370	Large neutral amino acids transporter small subunit 4	SLC43A2	0.819882	0.0297656
Q9UPT5	Exocyst complex component 7	EXOC7	0.819725	0.0318837
O76003	Glutaredoxin-3	GLRX3	0.81954	0.0379648
Q8WUM4	Programmed cell death 6-interacting protein	PDCD6IP	0.81915	0.0365932
Q14204	Cytoplasmic dynein 1 heavy chain 1	DYNC1H1	0.81909	0.0345236
Q6IA86	Elongator complex protein 2	ELP2	0.818765	0.0351674
Q15102	Platelet-activating factor acetylhydrolase IB subunit gamma	PAFAH1B3	0.818623	0.0376684
P33176	Kinesin-1 heavy chain	KIF5B	0.818483	0.0287012
P35052	Glypican-1	GPC1	0.818427	0.036808
Q8IYD1	Eukaryotic peptide chain release factor GTP-binding subunit ERF3B	GSPT2	0.81819	0.0351955
P35612	Beta-adducin	ADD2	0.817984	0.02835
Q06210	Glutamine--fructose-6-phosphate aminotransferase [isomerizing] 1	GFPT1	0.817741	0.0441571
Q9NRY4	Rho GTPase-activating protein 35	ARHGAP35	0.817738	0.044436
P18206	Vinculin	VCL	0.817407	0.0282683
Q15008	26S proteasome non-ATPase regulatory subunit 6	PSMD6	0.817242	0.0412732
Q96H20	Vacuolar-sorting protein SNF8	SNF8	0.816988	0.0276637
Q8TDZ2	[F-actin]-monooxygenase MICAL1	MICAL1	0.816933	0.0285467
O00429	Dynamin-1-like protein	DNM1L	0.816928	0.0430242
P55786	Puromycin-sensitive aminopeptidase	NPEPPS	0.816788	0.0299624
Q86VS8	Protein Hook homolog 3	HOOK3	0.816765	0.0330441
P30086	Phosphatidylethanolamine-binding protein 1	PEBP1	0.816722	0.0315338
O95613	Pericentrin	PCNT	0.816679	0.0462158
Q9Y6H5	Synphilin-1	SNCAIP	0.816271	0.0337421
A0AVT1	Ubiquitin-like modifier-activating enzyme 6	UBA6	0.816233	0.0412732
Q9H078	Caseinolytic peptidase B protein homolog	CLPB	0.815984	0.033278
P61923	Coatomer subunit zeta-1	COPZ1	0.815937	0.027341
Q5VWJ9	Sorting nexin-30	SNX30	0.815875	0.0390446
Q14247	Src substrate cortactin	CTTN	0.815817	0.0281865
P17812	CTP synthase 1	CTPS1	0.815791	0.0312565
Q99615	DnaJ homolog subfamily C member 7	DNAJC7	0.815746	0.0413001
O15270	Serine palmitoyltransferase 2	SPTLC2	0.815657	0.0285467
Q15751	Probable E3 ubiquitin-protein ligase HERC1	HERC1	0.815565	0.0403309
P49588	Alanine--tRNA ligase, cytoplasmic	AARS	0.815201	0.033278
P25788	Proteasome subunit alpha type-3	PSMA3	0.815087	0.0428484
Q16555	Dihydropyrimidinase-related protein 2	DPYSL2	0.815077	0.0284241
P82914	28S ribosomal protein S15, mitochondrial	MRPS15	0.814764	0.0326556
P55011	Solute carrier family 12 member 2	SLC12A2	0.814355	0.0300579
Q05193	Dynamin-1	DNM1	0.814328	0.0333067
P61966	AP-1 complex subunit sigma-1A	AP1S1	0.814227	0.0318171
P49736	DNA replication licensing factor MCM2	MCM2	0.814054	0.0287012
P78356	Phosphatidylinositol 5-phosphate 4-kinase type-2 beta	PIP4K2B	0.813901	0.0295156
Q16348	Solute carrier family 15 member 2	SLC15A2	0.813795	0.0274522
Q9BXM9	FSD1-like protein	FSD1L	0.813783	0.0319325
Q9Y3S1	Serine/threonine-protein kinase WNK2	WNK2	0.813743	0.0315338
Q03426	Mevalonate kinase	MVK	0.813587	0.0286893
Q92930	Ras-related protein Rab-8B	RAB8B	0.81342	0.0281865
P00558	Phosphoglycerate kinase 1	PGK1	0.813325	0.0294785
O15530	3-phosphoinositide-dependent protein kinase 1	PDPK1	0.813266	0.0392659
Q9UK41	Vacuolar protein sorting-associated protein 28 homolog	VPS28	0.812803	0.0261272
Q9H425	Uncharacterized protein C1orf198	C1orf198	0.8126	0.0268525
P31641	Sodium- and chloride-dependent taurine transporter	SLC6A6	0.812432	0.0319325
Q8WZA9	Immunity-related GTPase family Q protein	IRGQ	0.812347	0.0261374
Q8IYR6	Tomoregulin-1	TMEFF1	0.812245	0.033278
Q08752	Peptidyl-prolyl cis-trans isomerase D	PPID	0.812183	0.0308285
P07900	Heat shock protein HSP 90-alpha	HSP90AA1	0.812137	0.0302434
Q7L1Q6	Basic leucine zipper and W2 domain-containing protein 1	BZW1	0.81186	0.0281865
Q58EX2	Protein sidekick-2	SDK2	0.81183	0.0321217
Q9Y399	28S ribosomal protein S2, mitochondrial	MRPS2	0.811644	0.0367573
P60660	Myosin light polypeptide 6	MYL6	0.811634	0.0315791
Q8IYI6	Exocyst complex component 8	EXOC8	0.811498	0.0264215
Q8N126	Cell adhesion molecule 3	CADM3	0.81116	0.0372142
O00750	Phosphatidylinositol 4-phosphate 3-kinase C2 domain-containing subunit beta	PIK3C2B	0.811029	0.0315338
P61160	Actin-related protein 2	ACTR2	0.810831	0.0281865
Q9Y2H0	Disks large-associated protein 4	DLGAP4	0.810754	0.0382442
Q12923	Tyrosine-protein phosphatase non-receptor type 13	PTPN13	0.810706	0.0265758
Q9C040	Tripartite motif-containing protein 2	TRIM2	0.810334	0.0281865
P62070	Ras-related protein R-Ras2	RRAS2	0.81033	0.0339917
Q9Y496	Kinesin-like protein KIF3A	KIF3A	0.81023	0.0287012
Q9UNS2	COP9 signalosome complex subunit 3	COPS3	0.810168	0.0256741
P27348	14-3-3 protein theta	YWHAQ	0.810123	0.0252624
Q9UHB6	LIM domain and actin-binding protein 1	LIMA1	0.810081	0.0403309
P24666	Low molecular weight phosphotyrosine protein phosphatase	ACP1	0.810015	0.0274522
P12004	Proliferating cell nuclear antigen	PCNA	0.809794	0.0281865
Q96PD2	Discoidin, CUB and LCCL domain-containing protein 2	DCBLD2	0.809438	0.0346833
Q9UBT2	SUMO-activating enzyme subunit 2	UBA2	0.809384	0.0255876
O60645	Exocyst complex component 3	EXOC3	0.80937	0.0291524
Q70E73	Ras-associated and pleckstrin homology domains-containing protein 1	RAPH1	0.808619	0.0287012
P04179	Superoxide dismutase [Mn], mitochondrial		0.808535	0.0307529
P60900	Proteasome subunit alpha type-6	PSMA6	0.808211	0.0253909
P46109	Crk-like protein	CRKL	0.808156	0.0244433
Q15437	Protein transport protein Sec23B	SEC23B	0.807915	0.0319748
Q9H267	Vacuolar protein sorting-associated protein 33B	VPS33B	0.80782	0.0386586
Q9H7P9	Pleckstrin homology domain-containing family G member 2	PLEKHG2	0.807619	0.0408905
O00471	Exocyst complex component 5	EXOC5	0.807563	0.0251026
O60739	Eukaryotic translation initiation factor 1b	EIF1B	0.807451	0.033278
Q9Y6G9	Cytoplasmic dynein 1 light intermediate chain 1	DYNC1LI1	0.807132	0.0287012
P04075	Fructose-bisphosphate aldolase A	ALDOA	0.807065	0.0337631
Q15075	Early endosome antigen 1	EEA1	0.806923	0.027267
Q9NUW8	Tyrosyl-DNA phosphodiesterase 1	TDP1	0.806807	0.0287012
P53396	ATP-citrate synthase	ACLY	0.80675	0.0260333
Q96EK5	KIF1-binding protein	KIAA1279	0.806579	0.036712
Q86X10	Ral GTPase-activating protein subunit beta	RALGAPB	0.806461	0.0403309
P39687	Acidic leucine-rich nuclear phosphoprotein 32 family member A	ANP32A	0.805911	0.0363339
Q14166	Tubulin--tyrosine ligase-like protein 12	TTLL12	0.805808	0.0282683
Q9Y490	Talin-1	TLN1	0.805515	0.0321256
Q9P258	Protein RCC2	RCC2	0.804634	0.0231938
Q9UFG5	UPF0449 protein C19orf25	C19orf25	0.804473	0.0419986
P55196	Afadin	AFDN	0.803979	0.0225631
Q08378	Golgin subfamily A member 3	GOLGA3	0.803767	0.0313085
Q9NY46	Sodium channel protein type 3 subunit alpha	SCN3A	0.80372	0.0339347
P12268	Inosine-5'-monophosphate dehydrogenase 2	IMPDH2	0.803088	0.0287012
Q9NQG6	Mitochondrial dynamics protein MID51	MIEF1	0.803032	0.0260362
Q9NXG6	Transmembrane prolyl 4-hydroxylase	P4HTM	0.802981	0.0297656
O15144	Actin-related protein 2/3 complex subunit 2	ARPC2	0.802861	0.0281554
Q4G0F5	Vacuolar protein sorting-associated protein 26B	VPS26B	0.802674	0.033278
Q9UBN7	Histone deacetylase 6	HDAC6	0.802382	0.0281865
O14594	Neurocan core protein	NCAN	0.802098	0.0345134
P13591	Neural cell adhesion molecule 1	NCAM1	0.801989	0.0281865
Q15436	Protein transport protein Sec23A	SEC23A	0.801935	0.0385944
Q6ZU80	Centrosomal protein of 128 kDa	CEP128	0.80185	0.0441571
Q96P47	Arf-GAP with GTPase, ANK repeat and PH domain-containing protein 3	AGAP3	0.801655	0.0373172
Q99942	E3 ubiquitin-protein ligase RNF5	RNF5	0.801556	0.038008
Q9P219	Protein Daple	CCDC88C	0.801067	0.0239211
P52907	F-actin-capping protein subunit alpha-1	CAPZA1	0.800882	0.0260362
Q86X76	Deaminated glutathione amidase	NIT1	0.800862	0.0319748
Q96PU5	E3 ubiquitin-protein ligase NEDD4-like	NEDD4L	0.800799	0.0244593
P31937	3-hydroxyisobutyrate dehydrogenase, mitochondrial	HIBADH	0.800467	0.0262109
P49773	Histidine triad nucleotide-binding protein 1	HINT1	0.80018	0.0376684
Q9BPX5	Actin-related protein 2/3 complex subunit 5-like protein	ARPC5L	0.800167	0.0210296
Q9HCU4	Cadherin EGF LAG seven-pass G-type receptor 2	CELSR2	0.799882	0.0231938
P55157	Microsomal triglyceride transfer protein large subunit	MTTP	0.799618	0.0252624
Q92783	Signal transducing adapter molecule 1	STAM	0.799351	0.0281865
Q5T5U3	Rho GTPase-activating protein 21	ARHGAP21	0.799047	0.0231938
Q9UI08	Ena/VASP-like protein	EVL	0.79903	0.0239211
P57789	Potassium channel subfamily K member 10	KCNK10	0.798694	0.0274522
Q9NZL9	Methionine adenosyltransferase 2 subunit beta	MAT2B	0.798643	0.0207593
Q9C0C9	(E3-independent) E2 ubiquitin-conjugating enzyme	UBE2O	0.798219	0.0210179
P57723	Poly(rC)-binding protein 4	PCBP4	0.798207	0.024906
A0MZ66	Shootin-1	KIAA1598	0.798019	0.0239427
Q9NP97	Dynein light chain roadblock-type 1	DYNLRB1	0.797929	0.0375878
O15145	Actin-related protein 2/3 complex subunit 3	ARPC3	0.797805	0.0220351
P52943	Cysteine-rich protein 2	CRIP2	0.797227	0.022252
Q16643	Drebrin	DBN1	0.797186	0.0250122
Q13591	Semaphorin-5A	SEMA5A	0.797139	0.0217517
P55809	Succinyl-CoA:3-ketoacid coenzyme A transferase 1, mitochondrial	OXCT1	0.797095	0.023187
P62993	Growth factor receptor-bound protein 2	GRB2	0.79652	0.0250122
Q9BQI7	PH and SEC7 domain-containing protein 2	PSD2	0.796431	0.0287012
Q7L099	Protein RUFY3	RUFY3	0.796325	0.0231938
P35580	Myosin-10	MYH10	0.796289	0.0281865
Q13613	Myotubularin-related protein 1	MTMR1	0.796273	0.0240765
P12955	Xaa-Pro dipeptidase	PEPD	0.796268	0.0216025
Q9NV70	Exocyst complex component 1	EXOC1	0.796073	0.0220351
Q9BR76	Coronin-1B	CORO1B	0.795842	0.0281865
Q99497	Protein/nucleic acid deglycase DJ-1	PARK7	0.795578	0.0220046
Q07157	Tight junction protein ZO-1	TJP1	0.795569	0.025809
P11166	Solute carrier family 2, facilitated glucose transporter member 1	SLC2A1	0.795323	0.0235696
P28072	Proteasome subunit beta type-6	PSMB6	0.794201	0.0257553
Q08345	Epithelial discoidin domain-containing receptor 1	DDR1	0.794144	0.0248326
Q9Y3A3	MOB-like protein phocein	MOB4	0.794123	0.0333067
O14618	Copper chaperone for superoxide dismutase	CCS	0.793406	0.0203965
P14324	Farnesyl pyrophosphate synthase	FDPS	0.793163	0.0412732
Q96RR4	Calcium/calmodulin-dependent protein kinase kinase 2	CAMKK2	0.79303	0.0262109
Q99816	Tumor susceptibility gene 101 protein	TSG101	0.792599	0.019118
Q14194	Dihydropyrimidinase-related protein 1	CRMP1	0.792388	0.0230072
P11169	Solute carrier family 2, facilitated glucose transporter member 3	SLC2A3	0.79154	0.019994
Q9UBP4	Dickkopf-related protein 3	DKK3	0.791265	0.0433526
Q9HBR0	Putative sodium-coupled neutral amino acid transporter 10	SLC38A10	0.791235	0.0476517
P62166	Neuronal calcium sensor 1	NCS1	0.791026	0.0252624
Q9GZM8	Nuclear distribution protein nudE-like 1	NDEL1	0.790957	0.0333067
Q07866	Kinesin light chain 1	KLC1	0.790809	0.0196738
O00560	Syntenin-1	SDCBP	0.790198	0.0287012
Q9H0W5	Coiled-coil domain-containing protein 8	CCDC8	0.789957	0.0290031
Q9NZZ3	Charged multivesicular body protein 5	CHMP5	0.78972	0.0188407
O43396	Thioredoxin-like protein 1	TXNL1	0.789703	0.0216153
O43175	D-3-phosphoglycerate dehydrogenase	PHGDH	0.789493	0.0305287
Q9UEY8	Gamma-adducin	ADD3	0.789486	0.0216025
Q6GMV3	Putative peptidyl-tRNA hydrolase PTRHD1	PTRHD1	0.789375	0.0186443
Q9H299	SH3 domain-binding glutamic acid-rich-like protein 3	SH3BGRL3	0.788925	0.0398587
Q99608	Necdin	NDN	0.788903	0.0491824
Q6UXK2	Immunoglobulin superfamily containing leucine-rich repeat protein 2	ISLR2	0.788578	0.0412732
O75881	25-hydroxycholesterol 7-alpha-hydroxylase	CYP7B1	0.788512	0.0269139
P50502	Hsc70-interacting protein	ST13	0.788425	0.0196738
Q8NDI1	EH domain-binding protein 1	EHBP1	0.788327	0.0189595
P20594	Atrial natriuretic peptide receptor 2	NPR2	0.788255	0.0263765
P60983	Glia maturation factor beta	GMFB	0.788132	0.027341
Q9H305	Cell death-inducing p53-target protein 1	CDIP1	0.788124	0.0279125
P07197	Neurofilament medium polypeptide	NEFM	0.788116	0.026871
Q13561	Dynactin subunit 2	DCTN2	0.788095	0.0180743
P28074	Proteasome subunit beta type-5	PSMB5	0.787492	0.0204047
Q96I34	Protein phosphatase 1 regulatory subunit 16A	PPP1R16A	0.787391	0.0251026
P22392	Nucleoside diphosphate kinase B	NME2	0.787027	0.0358732
P15121	Aldose reductase	AKR1B1	0.786838	0.0238672
P86790	Vacuolar fusion protein CCZ1 homolog B	CCZ1	0.786324	0.0203763
O95819	Mitogen-activated protein kinase kinase kinase kinase 4	MAP4K4	0.786303	0.0261272
Q15768	Ephrin-B3	EFNB3	0.786211	0.0318837
P61956	Small ubiquitin-related modifier 2	SUMO2	0.786165	0.0406243
P00568	Adenylate kinase isoenzyme 1	AK1	0.78611	0.0180743
O15498	Synaptobrevin homolog YKT6	YKT6	0.786107	0.0260362
Q9UPQ0	LIM and calponin homology domains-containing protein 1	LIMCH1	0.786018	0.0189595
Q86X55	Histone-arginine methyltransferase CARM1	CARM1	0.785973	0.0431993
P04080	Cystatin-B	CSTB	0.785533	0.0339917
Q9ULJ7	Ankyrin repeat domain-containing protein 50	ANKRD50	0.785327	0.024906
Q8TEQ6	Gem-associated protein 5	GEMIN5	0.785263	0.0390446
P22314	Ubiquitin-like modifier-activating enzyme 1	UBA1	0.785223	0.0193271
P54578	Ubiquitin carboxyl-terminal hydrolase 14	USP14	0.784813	0.0268525
P43034	Platelet-activating factor acetylhydrolase IB subunit alpha	PAFAH1B1	0.784649	0.0224234
P49407	Beta-arrestin-1	ARRB1	0.784592	0.0210296
Q9P0V3	SH3 domain-binding protein 4	SH3BP4	0.784579	0.0191713
Q96J84	Kin of IRRE-like protein 1	KIRREL	0.784119	0.0210296
Q16799	Reticulon-1	RTN1	0.784074	0.0244433
Q7LBR1	Charged multivesicular body protein 1b	CHMP1B	0.783874	0.0180301
A1X283	SH3 and PX domain-containing protein 2B	SH3PXD2B	0.78366	0.0207097
P61088	Ubiquitin-conjugating enzyme E2 N	UBE2N	0.783442	0.0186032
Q9BX66	Sorbin and SH3 domain-containing protein 1	SORBS1	0.783432	0.0180301
Q13033	Striatin-3	STRN3	0.783364	0.0231938
Q15276	Rab GTPase-binding effector protein 1	RABEP1	0.78333	0.0457963
Q9HCM2	Plexin-A4	PLXNA4	0.782755	0.0213265
Q8WV92	MIT domain-containing protein 1	MITD1	0.782204	0.0247714
O43426	Synaptojanin-1	SYNJ1	0.781992	0.0322137
O43427	Acidic fibroblast growth factor intracellular-binding protein	FIBP	0.78182	0.017487
Q9Y2B5	VPS9 domain-containing protein 1	VPS9D1	0.781694	0.017757
Q9UJU6	Drebrin-like protein	DBNL	0.781218	0.0180743
Q9H246	Uncharacterized protein C1orf21	C1orf21	0.78075	0.0302434
Q96A65	Exocyst complex component 4	EXOC4	0.780704	0.017757
Q9NTI2	Phospholipid-transporting ATPase IB	ATP8A2	0.780531	0.0231938
Q15334	Lethal(2) giant larvae protein homolog 1	LLGL1	0.780384	0.0170784
Q86VP6	Cullin-associated NEDD8-dissociated protein 1	CAND1	0.780226	0.0180123
Q8ND24	RING finger protein 214	RNF214	0.779757	0.0186443
O00299	Chloride intracellular channel protein 1	CLIC1	0.779724	0.0231938
Q8N6Y2	Leucine-rich repeat-containing protein 17	LRRC17	0.779721	0.0186032
O95347	Structural maintenance of chromosomes protein 2	SMC2	0.779273	0.015787
P61073	C-X-C chemokine receptor type 4	CXCR4	0.779205	0.015618
Q99719	Septin-5	SEPT5	0.7787	0.0158192
P36639	7,8-dihydro-8-oxoguanine triphosphatase	NUDT1	0.777151	0.0417074
P35221	Catenin alpha-1	CTNNA1	0.776792	0.0166082
Q12852	Mitogen-activated protein kinase kinase kinase 12	MAP3K12	0.776198	0.0473697
Q96JE9	Microtubule-associated protein 6	MAP6	0.776079	0.0263937
Q9NUB1	Acetyl-coenzyme A synthetase 2-like, mitochondrial	ACSS1	0.77602	0.0358732
Q9P2F5	Storkhead-box protein 2	STOX2	0.775724	0.0158306
P62330	ADP-ribosylation factor 6	ARF6	0.775539	0.0203763
P46531	Neurogenic locus notch homolog protein 1	NOTCH1	0.775473	0.0358732
P54284	Voltage-dependent L-type calcium channel subunit beta-3	CACNB3	0.775457	0.015618
O43237	Cytoplasmic dynein 1 light intermediate chain 2	DYNC1LI2	0.77539	0.0173312
P55287	Cadherin-11	CDH11	0.775343	0.0186443
Q99426	Tubulin-folding cofactor B	TBCB	0.775194	0.0153167
Q9Y3C8	Ubiquitin-fold modifier-conjugating enzyme 1	UFC1	0.775065	0.033278
Q5M775	Cytospin-B	SPECC1	0.77452	0.024906
Q5FWE3	Proline-rich transmembrane protein 3	PRRT3	0.774471	0.0239211
Q9P107	GEM-interacting protein	GMIP	0.774327	0.0164036
P27701	CD82 antigen	CD82	0.773887	0.0162138
P15882	N-chimaerin	CHN1	0.773765	0.0186443
Q76N32	Centrosomal protein of 68 kDa	CEP68	0.773665	0.02629
O43865	S-adenosylhomocysteine hydrolase-like protein 1	AHCYL1	0.773552	0.0291524
P60174	Triosephosphate isomerase	TPI1	0.772717	0.0144358
O43707	Alpha-actinin-4	ACTN4	0.772513	0.0143161
Q8TEA8	D-aminoacyl-tRNA deacylase 1	DTD1	0.771832	0.016955
Q8IWL3	Iron-sulfur cluster co-chaperone protein HscB, mitochondrial	HSCB	0.771788	0.0146513
P27037	Activin receptor type-2A	ACVR2A	0.770736	0.0251375
Q9Y2V2	Calcium-regulated heat-stable protein 1	CARHSP1	0.770105	0.0231938
O75874	Isocitrate dehydrogenase [NADP] cytoplasmic	IDH1	0.770035	0.0173657
Q9H254	Spectrin beta chain, non-erythrocytic 4	SPTBN4	0.770009	0.0191354
Q4KMQ2	Anoctamin-6	ANO6	0.770007	0.0169379
Q9BTV7	CDK5 and ABL1 enzyme substrate 2	CABLES2	0.769721	0.0180743
Q86UU1	Pleckstrin homology-like domain family B member 1	PHLDB1	0.769098	0.0203242
O00291	Huntingtin-interacting protein 1	HIP1	0.76853	0.0193055
Q99436	Proteasome subunit beta type-7	PSMB7	0.768322	0.0333067
O14964	Hepatocyte growth factor-regulated tyrosine kinase substrate	HGS	0.768139	0.0153532
P28472	Gamma-aminobutyric acid receptor subunit beta-3	GABRB3	0.76813	0.0138566
Q8N335	Glycerol-3-phosphate dehydrogenase 1-like protein	GPD1L	0.767897	0.018459
Q8IWQ3	Serine/threonine-protein kinase BRSK2	BRSK2	0.767562	0.0235696
P51674	Neuronal membrane glycoprotein M6-a	GPM6A	0.767305	0.0141764
P09496	Clathrin light chain A	CLTA	0.767122	0.0141721
Q07812	Apoptosis regulator BAX	BAX	0.767101	0.0141764
Q14847	LIM and SH3 domain protein 1	LASP1	0.767095	0.0159707
Q8WY21	VPS10 domain-containing receptor SorCS1	SORCS1	0.766804	0.0143161
P22234	Multifunctional protein ADE2	PAICS	0.766345	0.0141721
Q9UPN4	Centrosomal protein of 131 kDa	AZI1	0.766293	0.0162955
O75935	Dynactin subunit 3	DCTN3	0.766027	0.0141721
Q8N4Q1	Mitochondrial intermembrane space import and assembly protein 40	CHCHD4	0.765844	0.0138497
P63104	14-3-3 protein zeta/delta	YWHAZ	0.7656	0.0141721
Q02641	Voltage-dependent L-type calcium channel subunit beta-1	CACNB1	0.765523	0.0135179
O43583	Density-regulated protein	DENR	0.765494	0.0226491
Q96KP1	Exocyst complex component 2	EXOC2	0.765384	0.0161681
P49321	Nuclear autoantigenic sperm protein	NASP	0.765337	0.0153477
Q86YR5	G-protein-signaling modulator 1	GPSM1	0.765261	0.0143161
Q4V328	GRIP1-associated protein 1	GRIPAP1	0.765179	0.0207857
Q13177	Serine/threonine-protein kinase PAK 2	PAK2	0.764956	0.0143161
Q13409	Cytoplasmic dynein 1 intermediate chain 2	DYNC1I2	0.763622	0.0146612
O43295	SLIT-ROBO Rho GTPase-activating protein 3	SRGAP3	0.763607	0.0143161
Q16798	NADP-dependent malic enzyme, mitochondrial	ME3	0.763544	0.0170486
O43432	Eukaryotic translation initiation factor 4 gamma 3	EIF4G3	0.762936	0.02629
Q9Y266	Nuclear migration protein nudC	NUDC	0.762724	0.0143161
P54577	Tyrosine--tRNA ligase, cytoplasmic	YARS	0.762663	0.0143161
Q13618	Cullin-3	CUL3	0.762277	0.0143161
Q6FI81	Anamorsin	CIAPIN1	0.762046	0.0155183
Q8N283	Ankyrin repeat domain-containing protein 35	ANKRD35	0.761697	0.025809
Q969T4	Ubiquitin-conjugating enzyme E2 E3	UBE2E3	0.761597	0.033278
P26639	Threonine--tRNA ligase, cytoplasmic	TARS	0.761302	0.0146513
Q9H0B6	Kinesin light chain 2	KLC2	0.760371	0.0182744
Q9NYR9	NF-kappa-B inhibitor-interacting Ras-like protein 2	NKIRAS2	0.76036	0.0148304
P07196	Neurofilament light polypeptide	NEFL	0.759961	0.015787
Q9HB71	Calcyclin-binding protein	CACYBP	0.759904	0.0303487
P80723	Brain acid soluble protein 1	BASP1	0.75914	0.0379648
Q8N8S7	Protein enabled homolog	ENAH	0.759096	0.0127922
P51178	1-phosphatidylinositol 4,5-bisphosphate phosphodiesterase delta-1	PLCD1	0.758917	0.0138497
P42574	Caspase-3	CASP3	0.758617	0.0127922
P34913	Bifunctional epoxide hydrolase 2	EPHX2	0.758616	0.0131714
Q9BV73	Centrosome-associated protein CEP250	CEP250	0.757839	0.0150678
Q9Y696	Chloride intracellular channel protein 4	CLIC4	0.757652	0.0191439
Q6ZMI0	Protein phosphatase 1 regulatory subunit 21	PPP1R21	0.757428	0.0299008
Q9Y5J9	Mitochondrial import inner membrane translocase subunit Tim8 B	TIMM8B	0.75737	0.02438
O14745	Na(+)/H(+) exchange regulatory cofactor NHE-RF1	SLC9A3R1	0.757286	0.0162138
Q96D71	RalBP1-associated Eps domain-containing protein 1	REPS1	0.757056	0.0143161
Q8NE00	Transmembrane protein 104	TMEM104	0.757043	0.0141721
Q6WCQ1	Myosin phosphatase Rho-interacting protein	MPRIP	0.756925	0.0147176
Q5TZA2	Rootletin	CROCC	0.756853	0.0189359
P59998	Actin-related protein 2/3 complex subunit 4	ARPC4	0.756713	0.0143161
P00338	L-lactate dehydrogenase A chain	LDHA	0.756622	0.0149642
Q6DKK2	Tetratricopeptide repeat protein 19, mitochondrial	TTC19	0.756045	0.0186032
Q13813	Spectrin alpha chain, non-erythrocytic 1	SPTAN1	0.756014	0.0143161
A1L157	Tetraspanin-11	TSPAN11	0.755972	0.0133037
O60282	Kinesin heavy chain isoform 5C	KIF5C	0.755811	0.0148595
Q69YQ0	Cytospin-A	SPECC1L	0.755737	0.0129247
Q12840	Kinesin heavy chain isoform 5A	KIF5A	0.755614	0.0152137
P29966	Myristoylated alanine-rich C-kinase substrate	MARCKS	0.755561	0.0376684
O60245	Protocadherin-7	PCDH7	0.755353	0.0196738
P09936	Ubiquitin carboxyl-terminal hydrolase isozyme L1	UCHL1	0.755292	0.0127922
Q8IVM0	Coiled-coil domain-containing protein 50	CCDC50	0.755239	0.0127922
Q6NXE6	Armadillo repeat-containing protein 6	ARMC6	0.755032	0.0281865
Q96FC7	Phytanoyl-CoA hydroxylase-interacting protein-like	PHYHIPL	0.754747	0.0145635
P34932	Heat shock 70 kDa protein 4	HSPA4	0.753943	0.0129247
P62258	14-3-3 protein epsilon	YWHAE	0.753322	0.0127922
Q86WW8	Cytochrome c oxidase assembly factor 5	COA5	0.752927	0.0418869
P31150	Rab GDP dissociation inhibitor alpha	GDI1	0.752856	0.0143161
Q9UKZ4	Teneurin-1	TENM1	0.752559	0.0127922
Q9NR28	Diablo homolog, mitochondrial	DIABLO	0.752432	0.0143451
P30566	Adenylosuccinate lyase	ADSL	0.752279	0.0210296
P31146	Coronin-1A	CORO1A	0.752194	0.0129247
P32119	Peroxiredoxin-2	PRDX2	0.751614	0.0129401
Q96BR5	Cytochrome c oxidase assembly factor 7	COA7	0.751376	0.0121358
Q08495	Dematin	DMTN	0.751247	0.0468499
Q8N4C6	Ninein	NIN	0.751165	0.0141721
Q9Y6N7	Roundabout homolog 1	ROBO1	0.751113	0.0121358
A1A5C7	Solute carrier family 22 member 23	SLC22A23	0.75102	0.016955
P08237	ATP-dependent 6-phosphofructokinase, muscle type	PFKM	0.749907	0.0143161
Q5VT25	Serine/threonine-protein kinase MRCK alpha	CDC42BPA	0.749789	0.015787
P49591	Serine--tRNA ligase, cytoplasmic	SARS	0.749473	0.0139584
Q9H3K6	BolA-like protein 2	BOLA2B	0.749378	0.0141421
P52209	6-phosphogluconate dehydrogenase, decarboxylating	PGD	0.748891	0.0169033
Q96C01	Protein FAM136A	FAM136A	0.748722	0.0351955
Q9H8M5	Metal transporter CNNM2	CNNM2	0.747663	0.0114536
Q9UNF0	Protein kinase C and casein kinase substrate in neurons protein 2	PACSIN2	0.747406	0.0141262
P31946	14-3-3 protein beta/alpha	YWHAB	0.746775	0.0111934
Q9Y376	Calcium-binding protein 39	CAB39	0.746268	0.010967
P40424	Pre-B-cell leukemia transcription factor 1	PBX1	0.746154	0.0210296
Q15631	Translin	TSN	0.745466	0.0114536
Q9Y5S2	Serine/threonine-protein kinase MRCK beta	CDC42BPB	0.744985	0.0114536
Q14527	Helicase-like transcription factor	HLTF	0.743431	0.0127922
Q01518	Adenylyl cyclase-associated protein 1	CAP1	0.743396	0.0114536
P61981	14-3-3 protein gamma	YWHAG	0.743369	0.011777
Q9NQZ5	StAR-related lipid transfer protein 7, mitochondrial	STARD7	0.742894	0.0137372
Q01082	Spectrin beta chain, non-erythrocytic 1	SPTBN1	0.74241	0.0118739
O95490	Adhesion G protein-coupled receptor L2	LPHN2	0.742251	0.0127922
Q9ULK5	Vang-like protein 2	VANGL2	0.742074	0.012853
P52735	Guanine nucleotide exchange factor VAV2	VAV2	0.742056	0.0141721
P43487	Ran-specific GTPase-activating protein	RANBP1	0.741844	0.0149642
Q15691	Microtubule-associated protein RP/EB family member 1	MAPRE1	0.740763	0.0135179
Q9UPV7	PHD finger protein 24	PHF24	0.740367	0.0127922
P25786	Proteasome subunit alpha type-1	PSMA1	0.740351	0.010967
Q9UIC8	Leucine carboxyl methyltransferase 1	LCMT1	0.740195	0.0350017
P54687	Branched-chain-amino-acid aminotransferase, cytosolic	BCAT1	0.739404	0.0118739
Q9UI15	Transgelin-3	TAGLN3	0.739117	0.0135179
Q12974	Protein tyrosine phosphatase type IVA 2	PTP4A2	0.739049	0.0315338
P07355	Annexin A2	ANXA2	0.738488	0.0164036
P13639	Elongation factor 2	EEF2	0.737718	0.0141721
O14531	Dihydropyrimidinase-related protein 4	DPYSL4	0.737252	0.0102797
Q15714	TSC22 domain family protein 1	TSC22D1	0.736836	0.012853
Q86YS7	C2 domain-containing protein 5	C2CD5	0.735724	0.0111934
Q14195	Dihydropyrimidinase-related protein 3	DPYSL3	0.734865	0.0127922
P53990	IST1 homolog	IST1	0.733859	0.0102106
Q16181	Septin-7	39326	0.733552	0.0132036
P68036	Ubiquitin-conjugating enzyme E2 L3	UBE2L3	0.732735	0.0101025
Q02241	Kinesin-like protein KIF23	KIF23	0.732637	0.0141764
O75334	Liprin-alpha-2	PPFIA2	0.732173	0.0100485
Q9UPT9	Ubiquitin carboxyl-terminal hydrolase 22	USP22	0.731825	0.0487994
Q6PCE3	Glucose 1,6-bisphosphate synthase	PGM2L1	0.730987	0.0104333
O75051	Plexin-A2	PLXNA2	0.73055	0.0104621
Q13642	Four and a half LIM domains protein 1	FHL1	0.729398	0.0127922
O15511	Actin-related protein 2/3 complex subunit 5	ARPC5	0.72911	0.0121088
O95865	N(G),N(G)-dimethylarginine dimethylaminohydrolase 2	DDAH2	0.728971	0.0087502
P35613	Basigin	BSG	0.728003	0.00942982
P35241	Radixin	RDX	0.727979	0.00897819
Q9UK76	Jupiter microtubule associated homolog 1	HN1	0.727348	0.0186443
Q9H4M9	EH domain-containing protein 1	EHD1	0.726852	0.0127922
Q96SW2	Protein cereblon	CRBN	0.726701	0.0137882
Q7Z4S6	Kinesin-like protein KIF21A	KIF21A	0.726676	0.00921493
Q9HAD4	WD repeat-containing protein 41	WDR41	0.726501	0.0112522
P09497	Clathrin light chain B	CLTB	0.726365	0.0114788
Q01484	Ankyrin-2	ANK2	0.725827	0.00851676
O14908	PDZ domain-containing protein GIPC1	GIPC1	0.725465	0.0126248
Q9BPU6	Dihydropyrimidinase-related protein 5	DPYSL5	0.725448	0.00832178
Q9NZ56	Formin-2	FMN2	0.725239	0.0101025
Q9UNZ2	NSFL1 cofactor p47	NSFL1C	0.724819	0.0126248
P26992	Ciliary neurotrophic factor receptor subunit alpha	CNTFR	0.724253	0.00897819
Q9UHN6	Cell surface hyaluronidase	TMEM2	0.723978	0.00897819
O95989	Diphosphoinositol polyphosphate phosphohydrolase 1	NUDT3	0.723058	0.0127922
Q13439	Golgin subfamily A member 4	GOLGA4	0.723055	0.0102956
Q9UHD8	Septin-9	SEPT2	0.722978	0.00917913
P12081	Histidine--tRNA ligase, cytoplasmic	HARS	0.722042	0.00818817
Q9UHD1	Cysteine and histidine-rich domain-containing protein 1	CHORDC1	0.719634	0.0104621
Q9UHV9	Prefoldin subunit 2	PFDN2	0.718589	0.00897819
Q5JTJ3	Cytochrome c oxidase assembly factor 6 homolog	COA6	0.718441	0.0148304
Q7Z7K0	COX assembly mitochondrial protein homolog	CMC1	0.717996	0.0315254
O60502	Protein O-GlcNAcase	MGEA5	0.717739	0.0141721
P60842	Eukaryotic initiation factor 4A-I	EIF4A1	0.71727	0.0141721
Q7Z6K5	Arpin	ARPIN	0.716542	0.010484
P06733	Alpha-enolase	ENO1	0.715662	0.0104333
P37837	Transaldolase	TALDO1	0.714412	0.00740594
Q05682	Caldesmon	CALD1	0.714153	0.0200412
O14818	Proteasome subunit alpha type-7	PSMA7	0.71323	0.00740594
O60869	Endothelial differentiation-related factor 1	EDF1	0.71285	0.0111934
Q6T4P5	Phospholipid phosphatase-related protein type 3	PLPPR3	0.712625	0.0077389
P15311	Ezrin	EZR	0.711893	0.0074759
Q7L1W4	Volume-regulated anion channel subunit LRRC8D	LRRC8D	0.71169	0.00740594
Q9Y3A5	Ribosome maturation protein SBDS	SBDS	0.71029	0.00740594
Q00688	Peptidyl-prolyl cis-trans isomerase FKBP3	FKBP3	0.710206	0.0127922
Q9NSK0	Kinesin light chain 4	KLC4	0.709269	0.00818817
O14974	Protein phosphatase 1 regulatory subunit 12A	PPP1R12A	0.709227	0.00818817
Q14141	Septin-6	SEPT6	0.709148	0.00738637
Q00975	Voltage-dependent N-type calcium channel subunit alpha-1B	CACNA1B	0.708611	0.00740594
Q9UH03	Neuronal-specific septin-3	37865	0.707762	0.00740594
Q12933	TNF receptor-associated factor 2	TRAF2	0.706579	0.0256699
P61916	NPC intracellular cholesterol transporter 2	NPC2	0.706099	0.0204523
Q5T1M5	FK506-binding protein 15	FKBP15	0.705462	0.0135179
P23588	Eukaryotic translation initiation factor 4B	EIF4B	0.704634	0.00697598
Q9H3Q1	Cdc42 effector protein 4	CDC42EP4	0.704262	0.0127922
Q15942	Zyxin	ZYX	0.703751	0.00675979
O75326	Semaphorin-7A	SEMA7A	0.702954	0.0111934
Q9Y6H1	Coiled-coil-helix-coiled-coil-helix domain-containing protein 2	CHCHD2	0.702918	0.0164469
Q9UHG2	ProSAAS	PCSK1N	0.702381	0.00873273
P29401	Transketolase	TKT	0.701461	0.0114536
Q13131	5'-AMP-activated protein kinase catalytic subunit alpha-1	PRKAA1	0.70098	0.0203242
Q8IXZ3	Transcription factor Sp8	SP8	0.7009	0.0171767
Q9Y2S6	Translation machinery-associated protein 7	TMA7	0.699498	0.00864216
Q13442	28 kDa heat- and acid-stable phosphoprotein	PDAP1	0.698011	0.010967
Q04917	14-3-3 protein eta	YWHAH	0.697297	0.00672126
Q8TBJ4	Phospholipid phosphatase-related protein type 1	LPPR1	0.696848	0.00818817
Q96KP4	Cytosolic non-specific dipeptidase	CNDP2	0.696197	0.00832178
O43715	TP53-regulated inhibitor of apoptosis 1	TRIAP1	0.694989	0.00963667
P56373	P2X purinoceptor 3	P2RX3	0.691192	0.00758337
P49006	MARCKS-related protein	MARCKSL1	0.691063	0.00897819
Q9NRF8	CTP synthase 2	CTPS2	0.6909	0.00950114
Q86UN3	Reticulon-4 receptor-like 2	RTN4RL2	0.690453	0.00721878
Q9P0K7	Ankycorbin	RAI14	0.688395	0.00740594
P51858	Hepatoma-derived growth factor	HDGF	0.686645	0.0200412
Q9NXR1	Nuclear distribution protein nudE homolog 1	NDE1	0.686266	0.00505138
P11171	Protein 4.1	EPB41	0.68607	0.00554331
Q9H9H4	Vacuolar protein sorting-associated protein 37B	VPS37B	0.683102	0.00505138
Q13576	Ras GTPase-activating-like protein IQGAP2	IQGAP2	0.681848	0.0074759
Q96BJ3	Axin interactor, dorsalization-associated protein	AIDA	0.681304	0.0103011
Q567U6	Coiled-coil domain-containing protein 93	CCDC93	0.681123	0.00672126
Q7Z6L0	Proline-rich transmembrane protein 2	PRRT2	0.680843	0.0193055
Q02246	Contactin-2	CNTN2	0.6807	0.00567827
P50395	Rab GDP dissociation inhibitor beta	GDI2	0.680006	0.0051771
P09104	Gamma-enolase	ENO2	0.677695	0.00505138
Q8TAT2	Fibroblast growth factor-binding protein 3	FGFBP3	0.675918	0.00523249
Q9BX67	Junctional adhesion molecule C	JAM3	0.675385	0.00672126
P32004	Neural cell adhesion molecule L1	L1CAM	0.674166	0.00554331
P26038	Moesin	MSN	0.67389	0.00740594
O94811	Tubulin polymerization-promoting protein	TPPP	0.67338	0.0113368
Q96SN8	CDK5 regulatory subunit-associated protein 2	CDK5RAP2	0.672346	0.0184236
O60462	Neuropilin-2	NRP2	0.671962	0.00435506
Q56VL3	OCIA domain-containing protein 2	OCIAD2	0.671517	0.00818817
O75347	Tubulin-specific chaperone A	TBCA	0.666278	0.00435506
Q15819	Ubiquitin-conjugating enzyme E2 variant 2	UBE2V2	0.665169	0.00435506
P60520	Gamma-aminobutyric acid receptor-associated protein-like 2	GABARAPL2	0.663476	0.00435506
P13640	Metallothionein-1G	MT1G	0.663432	0.00435506
P52594	Arf-GAP domain and FG repeat-containing protein 1	AGFG1	0.662696	0.00818817
Q4VC31	Coiled-coil domain-containing protein 58	CCDC58	0.662386	0.00818817
P53985	Monocarboxylate transporter 1	SLC16A1	0.661215	0.0129401
Q6UVY6	DBH-like monooxygenase protein 1	MOXD1	0.660549	0.00435506
Q15019	Septin-2	37500	0.660467	0.00435506
P08758	Annexin A5	ANXA5	0.659502	0.00832178
Q9NVA2	Septin-11	SEPT11	0.658112	0.00426147
P54819	Adenylate kinase 2, mitochondrial	AK2	0.657734	0.0127922
P10636	Microtubule-associated protein tau	MAPT	0.657047	0.00426147
Q9HCS5	Band 4.1-like protein 4A	EPB41L4A	0.653135	0.00435506
Q8WXG9	G-protein coupled receptor 98	GPR98	0.651005	0.00365259
Q6NYC8	Phostensin	PPP1R18	0.649879	0.00832178
Q92625	Ankyrin repeat and SAM domain-containing protein 1A	ANKS1A	0.64982	0.015787
P07195	L-lactate dehydrogenase B chain	LDHB	0.649595	0.00365259
Q9P2B4	CTTNBP2 N-terminal-like protein	CTTNBP2NL	0.649052	0.00721878
Q13641	Trophoblast glycoprotein	TPBG	0.648743	0.00740594
P67936	Tropomyosin alpha-4 chain	TPM4	0.64749	0.00426147
O94760	N(G),N(G)-dimethylarginine dimethylaminohydrolase 1	DDAH1	0.646977	0.00376891
Q9H2G2	STE20-like serine/threonine-protein kinase	SLK	0.645148	0.00828464
P39748	Flap endonuclease 1	FEN1	0.644897	0.00426147
P52803	Ephrin-A5	EFNA5	0.642506	0.00505138
P57087	Junctional adhesion molecule B	JAM2	0.639742	0.00330065
P10721	Mast/stem cell growth factor receptor Kit	KIT	0.638901	0.00551282
P16949	Stathmin	STMN1	0.637991	0.00365259
P51687	Sulfite oxidase, mitochondrial	SUOX	0.637753	0.00435506
Q14061	Cytochrome c oxidase copper chaperone	COX17	0.63731	0.0133037
Q96SJ8	Tetraspanin-18	TSPAN18	0.636447	0.00330065
P62633	Cellular nucleic acid-binding protein	CNBP	0.635932	0.0403309
Q9NQR7	Coiled-coil domain-containing protein 177	CCDC177	0.635441	0.020834
P00441	Superoxide dismutase [Cu-Zn]	SOD1	0.633537	0.00330065
Q9NQ36	Signal peptide, CUB and EGF-like domain-containing protein 2	SCUBE2	0.632294	0.00426147
P98164	Low-density lipoprotein receptor-related protein 2	LRP2	0.630023	0.00306746
Q8WZ42	Titin	TTN	0.628437	0.0129401
Q8N9N7	Leucine-rich repeat-containing protein 57	LRRC57	0.627743	0.00330065
P58549	FXYD domain-containing ion transport regulator 7	FXYD7	0.626881	0.00330065
Q12860	Contactin-1	CNTN1	0.626824	0.00426147
P27708	CAD protein	CAD	0.617818	0.00435506
Q99584	Protein S100-A13	S100A13	0.616638	0.00303355
Q92973	Transportin-1	TNPO1	0.61424	0.00306746
P06744	Glucose-6-phosphate isomerase	GPI	0.61069	0.00424035
P14618	Pyruvate kinase PKM	PKM	0.609429	0.00426147
P06753	Tropomyosin alpha-3 chain	TPM3	0.606802	0.00306746
Q13153	Serine/threonine-protein kinase PAK 1	PAK1	0.605028	0.00426147
Q9BT23	LIM domain-containing protein 2	LIMD2	0.602335	0.00330065
Q9H492	Microtubule-associated proteins 1A/1B light chain 3A	MAP1LC3A	0.598146	0.00306746
Q7L311	Armadillo repeat-containing X-linked protein 2	ARMCX2	0.596632	0.00330065
O75487	Glypican-4	GPC4	0.591602	0.0112957
P0DP23	Calmodulin-1	CALM3	0.580908	0.00740594
Q7Z3B1	Neuronal growth regulator 1	NEGR1	0.574835	0.00203812
Q4KMP7	TBC1 domain family member 10B	TBC1D10B	0.567417	0.0016524
P46926	Glucosamine-6-phosphate isomerase 1	GNPDA1	0.554802	0.00184742
P06454	Prothymosin alpha	PTMA	0.554605	0.0045683
P60201	Myelin proteolipid protein	PLP1	0.553364	0.00528442
Q9UHC6	Contactin-associated protein-like 2	CNTNAP2	0.519479	0.0009439
P34903	Gamma-aminobutyric acid receptor subunit alpha-3	GABRA3	0.517103	0.00117085
P62328	Thymosin beta-4	TMSB4X	0.510074	0.00244626
P55290	Cadherin-13	CDH13	0.464995	0.000427997
Q9Y5F9	Protocadherin gamma-B6	PCDHGB6	0.45534	0.000365874
P04040	Catalase	CAT	0.35906	0.000365874
Q6UXV4	MICOS complex subunit MIC27	APOOL	0.357397	7.42449e-05
Q99541	Perilipin-2	PLIN2	0.352202	0.00946897
Q9P291	Armadillo repeat-containing X-linked protein 1	ARMCX1	0.291948	3.52673e-05

## Sheet: Supp. Table-1B
Accession	Description	Gene Symbol	Abundance Ratio PARK2/Control	p-values (Limma test)
Q969Z3	Mitochondrial amidoxime reducing component 2	MARC2	1.643	0.0296501
P00367	Glutamate dehydrogenase 1, mitochondrial	GLUD1	1.548	0.0244433
P51608	Methyl-CpG-binding protein 2	MECP2	1.406	0.0143161
Q96KR6	Protein FAM210B, mitochondrial	FAM210B	1.404	0.00917913
Q12906	Interleukin enhancer-binding factor 3	ILF3	1.332	0.021851
P10620	Microsomal glutathione S-transferase 1	MGST1	1.315	0.0226803
Q96A26	Protein FAM162A	FAM162A	1.303	0.0385504
P15336	Cyclic AMP-dependent transcription factor ATF-2	ATF2	1.273	0.0315338
Q76B58	BMP/retinoic acid-inducible neural-specific protein 3	BRINP3	1.263	0.0380482
Q9P013	Spliceosome-associated protein CWC15 homolog	CWC15	1.255	0.0353402
Q15067	Peroxisomal acyl-coenzyme A oxidase 1	ACOX1	1.243	0.0354414
Q8WTT2	Nucleolar complex protein 3 homolog	NOC3L	1.238	0.0251026
Q6PI78	Transmembrane protein 65	TMEM65	1.224	0.0293483
Q9H583	HEAT repeat-containing protein 1	HEATR1	1.223	0.0457963
Q9UGC7	Peptide chain release factor 1-like, mitochondrial	MTRF1L	1.212	0.034712
P21964	Catechol O-methyltransferase	COMT	1.209	0.0491824
Q13162	Peroxiredoxin-4	PRDX4	1.195	0.0331398
Q13454	Tumor suppressor candidate 3	TUSC3	1.19	0.0470959
Q9UMY1	Nucleolar protein 7	NOL7	1.182	0.0480392
P00167	Cytochrome b5	CYB5A	1.177	0.0389233
O43808	Peroxisomal membrane protein PMP34	SLC25A17	1.166	0.0459882
P78549	Endonuclease III-like protein 1	NTHL1	1.141	0.0404076
Q9Y3D9	28S ribosomal protein S23, mitochondrial	MRPS23	0.879	0.0489573
Q13526	Peptidyl-prolyl cis-trans isomerase NIMA-interacting 1	PIN1	0.878	0.0449473
P14324	Farnesyl pyrophosphate synthase	FDPS	0.872	0.0412732
Q7KZI7	Serine/threonine-protein kinase MARK2	MARK2	0.872	0.0428484
O00429	Dynamin-1-like protein	DNM1L	0.867	0.0430242
Q96EK5	KIF1-binding protein	KIF1BP	0.861	0.036712
P45983	Mitogen-activated protein kinase 8	MAPK8	0.861	0.0438325
Q5VUM1	Succinate dehydrogenase assembly factor 4, mitochondrial	SDHAF4	0.858	0.0403309
P36639	7,8-dihydro-8-oxoguanine triphosphatase	NUDT1	0.857	0.0417074
P28482	Mitogen-activated protein kinase 1	MAPK1	0.857	0.0462158
O15235	28S ribosomal protein S12, mitochondrial	MRPS12	0.856	0.0351955
O15294	UDP-N-acetylglucosamine--peptide N-acetylglucosaminyltransferase 110 kDa subunit	OGT	0.849	0.0410257
P78537	Biogenesis of lysosome-related organelles complex 1 subunit 1	BLOC1S1	0.848	0.0418869
P30153	Serine/threonine-protein phosphatase 2A 65 kDa regulatory subunit A alpha isoform	PPP2R1A	0.847	0.0408905
Q9UQF2	C-Jun-amino-terminal kinase-interacting protein 1	MAPK8IP1	0.845	0.0405749
P49327	Fatty acid synthase	FASN	0.843	0.0364157
P33121	Long-chain-fatty-acid--CoA ligase 1	ACSL1	0.843	0.0386586
Q9Y399	28S ribosomal protein S2, mitochondrial	MRPS2	0.842	0.0367573
P07858	Cathepsin B	CTSB	0.842	0.0471934
Q9Y676	28S ribosomal protein S18b, mitochondrial	MRPS18B	0.84	0.0476622
O15079	Syntaphilin	SNPH	0.839	0.0445312
Q9H078	Caseinolytic peptidase B protein homolog	CLPB	0.838	0.033278
Q92558	Wiskott-Aldrich syndrome protein family member 1	WASF1	0.837	0.0319325
Q9Y5J9	Mitochondrial import inner membrane translocase subunit Tim8 B	TIMM8B	0.835	0.02438
P31937	3-hydroxyisobutyrate dehydrogenase, mitochondrial	HIBADH	0.826	0.0262109
P27348	14-3-3 protein theta	YWHAQ	0.821	0.0252624
O15270	Serine palmitoyltransferase 2	SPTLC2	0.821	0.0285467
P53779	Mitogen-activated protein kinase 10	MAPK10	0.821	0.0345015
Q92930	Ras-related protein Rab-8B	RAB8B	0.82	0.0281865
Q9Y2Q9	28S ribosomal protein S28, mitochondrial	MRPS28	0.82	0.0417074
Q00796	Sorbitol dehydrogenase	SORD	0.819	0.0326116
Q99497	Protein/nucleic acid deglycase DJ-1	PARK7	0.817	0.0220046
O00299	Chloride intracellular channel protein 1	CLIC1	0.817	0.0231938
P36873	Serine/threonine-protein phosphatase PP1-gamma catalytic subunit	PPP1CC	0.817	0.0390446
Q99942	E3 ubiquitin-protein ligase RNF5	RNF5	0.815	0.038008
Q9Y696	Chloride intracellular channel protein 4	CLIC4	0.814	0.0191439
Q9NQG6	Mitochondrial dynamics protein MID51	MIEF1	0.812	0.0260362
Q6SZW1	Sterile alpha and TIR motif-containing protein 1	SARM1	0.809	0.0430242
Q9HC38	Glyoxalase domain-containing protein 4	GLOD4	0.808	0.0380482
P09972	Fructose-bisphosphate aldolase C	ALDOC	0.807	0.0392418
O15498	Synaptobrevin homolog YKT6	YKT6	0.804	0.0260362
Q9NZL9	Methionine adenosyltransferase 2 subunit beta	MAT2B	0.803	0.0207593
P52306	Rap1 GTPase-GDP dissociation stimulator 1	RAP1GDS1	0.803	0.0450107
O43427	Acidic fibroblast growth factor intracellular-binding protein	FIBP	0.801	0.017487
Q7Z7K0	COX assembly mitochondrial protein homolog	CMC1	0.8	0.0315254
Q86X76	Deaminated glutathione amidase	NIT1	0.797	0.0319748
P55809	Succinyl-CoA:3-ketoacid coenzyme A transferase 1, mitochondrial	OXCT1	0.796	0.023187
P61221	ATP-binding cassette sub-family E member 1	ABCE1	0.792	0.038661
O75874	Isocitrate dehydrogenase [NADP] cytoplasmic	IDH1	0.791	0.0173657
Q8IWL3	Iron-sulfur cluster co-chaperone protein HscB, mitochondrial	HSCB	0.788	0.0146513
Q13409	Cytoplasmic dynein 1 intermediate chain 2	DYNC1I2	0.788	0.0146612
Q9Y6H1	Coiled-coil-helix-coiled-coil-helix domain-containing protein 2	CHCHD2	0.787	0.0164469
P22314	Ubiquitin-like modifier-activating enzyme 1	UBA1	0.786	0.0193271
P49588	Alanine--tRNA ligase, cytoplasmic	AARS	0.782	0.033278
Q96FC7	Phytanoyl-CoA hydroxylase-interacting protein-like	PHYHIPL	0.779	0.0145635
Q6FI81	Anamorsin	CIAPIN1	0.778	0.0155183
P82914	28S ribosomal protein S15, mitochondrial	MRPS15	0.777	0.0326556
P62258	14-3-3 protein epsilon	YWHAE	0.776	0.0127922
P63104	14-3-3 protein zeta/delta	YWHAZ	0.775	0.0141721
Q96BR5	Cytochrome c oxidase assembly factor 7	COA7	0.767	0.0121358
Q07812	Apoptosis regulator BAX	BAX	0.767	0.0141764
Q9NQZ5	StAR-related lipid transfer protein 7, mitochondrial	STARD7	0.763	0.0137372
Q5JTJ3	Cytochrome c oxidase assembly factor 6 homolog	COA6	0.76	0.0148304
Q86WW8	Cytochrome c oxidase assembly factor 5	COA5	0.76	0.0418869
P30566	Adenylosuccinate lyase	ADSL	0.759	0.0210296
Q8N4Q1	Mitochondrial intermembrane space import and assembly protein 40	CHCHD4	0.757	0.0138497
P61981	14-3-3 protein gamma	YWHAG	0.756	0.011777
Q9NUB1	Acetyl-coenzyme A synthetase 2-like, mitochondrial	ACSS1	0.754	0.0358732
P31946	14-3-3 protein beta/alpha	YWHAB	0.751	0.0111934
Q9NR28	Diablo homolog, mitochondrial	DIABLO	0.751	0.0143451
Q6DKK2	Tetratricopeptide repeat protein 19, mitochondrial	TTC19	0.751	0.0186032
Q9UHV9	Prefoldin subunit 2	PFDN2	0.745	0.00897819
P54819	Adenylate kinase 2, mitochondrial	AK2	0.735	0.0127922
P35613	Basigin	BSG	0.731	0.00942982
Q16798	NADP-dependent malic enzyme, mitochondrial	ME3	0.728	0.0170486
O95865	N(G),N(G)-dimethylarginine dimethylaminohydrolase 2	DDAH2	0.726	0.0087502
Q01484	Ankyrin-2	ANK2	0.716	0.00851676
Q9P0K7	Ankycorbin	RAI14	0.714	0.00740594
P12081	Histidine--tRNA ligase, cytoplasmic	HARS	0.712	0.00818817
P54687	Branched-chain-amino-acid aminotransferase, cytosolic	BCAT1	0.712	0.0118739
Q4VC31	Coiled-coil domain-containing protein 58	CCDC58	0.7	0.00818817
Q04917	14-3-3 protein eta	YWHAH	0.695	0.00672126
O43715	TP53-regulated inhibitor of apoptosis 1	TRIAP1	0.695	0.00963667
O94811	Tubulin polymerization-promoting protein	TPPP	0.686	0.0113368
Q14061	Cytochrome c oxidase copper chaperone	COX17	0.67	0.0133037
P07195	L-lactate dehydrogenase B chain	LDHB	0.655	0.00365259
P39748	Flap endonuclease 1	FEN1	0.647	0.00426147
O94760	N(G),N(G)-dimethylarginine dimethylaminohydrolase 1	DDAH1	0.646	0.00376891
P00441	Superoxide dismutase [Cu-Zn]	SOD1	0.64	0.00330065
P51687	Sulfite oxidase, mitochondrial	SUOX	0.637	0.00435506
P53985	Monocarboxylate transporter 1	SLC16A1	0.631	0.0129401
Q56VL3	OCIA domain-containing protein 2	OCIAD2	0.622	0.00818817
P14618	Pyruvate kinase PKM	PKM	0.62	0.00426147
Q7L311	Armadillo repeat-containing X-linked protein 2	ARMCX2	0.581	0.00330065
Q6UXV4	MICOS complex subunit MIC27	APOOL	0.347	7.42449e-05
P04040	Catalase	CAT	0.337	0.000365874
Q9P291	Armadillo repeat-containing X-linked protein 1	ARMCX1	0.281	3.52673e-05

## Sheet: Supp. Table-1C
Accession	Description	Gene Symbol	Abundance Ratio PARK2/Control	p-values (Limma test)	Phospho-site
P15336	Cyclic AMP-dependent transcription factor ATF-2	ATF2	2.54004	0.529441	S328
O95674	Phosphatidate cytidylyltransferase 2	CDS2	2.09722	0.529441	T31
Q9NQG6	Mitochondrial dynamics protein MID51	MIEF1	1.77969	0.529441	S94
Q9H3Z4	DnaJ homolog subfamily C member 5	DNAJC5	1.64246	0.565493	T11; S12
Q01484	Ankyrin-2	ANK2	1.60382	0.529441	S2834
P49792	E3 SUMO-protein ligase RanBP2	RANBP2	1.57314	0.529441	S778;S781
Q12906	Interleukin enhancer-binding factor 3	ILF3	1.56217	0.54639	S482
Q9NWB6	Arginine and glutamate-rich protein 1	ARGLU1	1.47996	0.529441	S58; S60
P12694	2-oxoisovalerate dehydrogenase subunit alpha	BCKDHA	1.47858	0.545874	S337
Q01484	Ankyrin-2	ANK2	1.47066	0.529441	T2239
Q12906	Interleukin enhancer-binding factor 3	ILF3	1.44906	0.529441	S482
Q01484	Ankyrin-2	ANK2	1.44421	0.529441	S2642; S2657
P49792	E3 SUMO-protein ligase RanBP2	RANBP2	1.442	0.529441	S1160
P49792	E3 SUMO-protein ligase RanBP2	RANBP2	1.41588	0.529441	S2668
O43823	A-kinase anchor protein 8	AKAP8	1.41253	0.529441	S323; S328
Q9NQG6	Mitochondrial dynamics protein MID51	MIEF1	1.39076	0.529441	S94
Q01484	Ankyrin-2	ANK2	1.3851	0.529441	T2239; S2250
Q7L311	Armadillo repeat-containing X-linked protein 2	ARMCX2	1.38485	0.529441	S213
P17302	Gap junction alpha-1 protein	GJA1	1.37741	0.575108	S328
O60238	BCL2/adenovirus E1B 19 kDa protein-interacting protein 3-like	BNIP3L	1.3686	0.529441	S64; S65
Q8TB36	Ganglioside-induced differentiation-associated protein 1	GDAP1	1.36495	0.58103	S11
Q7KZI7	Serine/threonine-protein kinase MARK2	MARK2	1.34601	0.545874	S571
P49916	DNA ligase 3	LIG3	1.34049	0.59824	S210
Q9NWB6	Arginine and glutamate-rich protein 1	ARGLU1	1.34016	0.529441	S60
Q01484	Ankyrin-2	ANK2	1.31895	0.529441	S2537
P49792	E3 SUMO-protein ligase RanBP2	RANBP2	1.31478	0.529441	T779 S781
P49792	E3 SUMO-protein ligase RanBP2	RANBP2	1.30899	0.529441	S781
Q01484	Ankyrin-2	ANK2	1.3023	0.5735	T3093
Q01484	Ankyrin-2	ANK2	1.28733	0.545874	S3792; T3803
Q09161	Nuclear cap-binding protein subunit 1	NCBP1	1.27964	0.529441	S7
Q15303	Receptor tyrosine-protein kinase erbB-4	ERBB4	1.27332	0.529441	S997
P12694	2-oxoisovalerate dehydrogenase subunit alpha	BCKDHA	1.27109	0.545874	S337; S347
P28482	Mitogen-activated protein kinase 1	MAPK1	1.26793	0.529441	T185; T190
Q01484	Ankyrin-2	ANK2	1.26641	0.534224	S1846
Q9NWB6	Arginine and glutamate-rich protein 1	ARGLU1	1.26365	0.529441	S77
Q01484	Ankyrin-2	ANK2	1.25872	0.562959	S31
Q8WXH0	Nesprin-2	SYNE2	1.23674	0.529441	S2781
O95674	Phosphatidate cytidylyltransferase 2	CDS2	1.23009	0.529441	S33
P49792	E3 SUMO-protein ligase RanBP2	RANBP2	1.22667	0.529441	S790
P49792	E3 SUMO-protein ligase RanBP2	RANBP2	1.22377	0.545874	T1396
P08559	Pyruvate dehydrogenase E1 component subunit alpha	PDHA1	1.22195	0.5735	S293
Q9H3Z4	DnaJ homolog subfamily C member 5	DNAJC5	1.21927	0.565493	S15
P51608	Methyl-CpG-binding protein 2	MECP2	1.21477	0.549023	S360
P49327	Fatty acid synthase	FASN	1.2136	0.545874	S2123
Q8WXH0	Nesprin-2	SYNE2	1.20774	0.545874	S6361
Q9NQG6	Mitochondrial dynamics protein MID51	MIEF1	1.20734	0.54639	S55; S59
O95674	Phosphatidate cytidylyltransferase 2	CDS2	1.20474	0.670068	S33
Q01484	Ankyrin-2	ANK2	1.19942	0.5735	S1461
Q7Z5J4	Retinoic acid-induced protein 1	RAI1	1.19909	0.5735	S1133
Q8N111	Cell cycle exit and neuronal differentiation protein 1	CEND1	1.19721	0.549171	S10
Q01484	Ankyrin-2	ANK2	1.19549	0.54639	S3947
P49916	DNA ligase 3	LIG3	1.19032	0.641636	S242
O95674	Phosphatidate cytidylyltransferase 2	CDS2	1.1863	0.677597	S21
Q00059	Transcription factor A	TFAM	1.18462	0.565493	S195
Q96T60	Bifunctional polynucleotide phosphatase/kinase	PNKP	1.18356	0.65106	S114; T118
Q01484	Ankyrin-2	ANK2	1.17979	0.565493	S1940
O15079	Syntaphilin	SNPH	1.17807	0.549023	S48
Q15303	Receptor tyrosine-protein kinase erbB-4	ERBB4	1.17431	0.565493	T699
P53985	Monocarboxylate transporter 1	SLC16A1	1.17288	0.601803	S483
Q12906	Interleukin enhancer-binding factor 3	ILF3	1.16299	0.565493	S382
Q5HYI7	Metaxin-3	MTX3	1.15974	0.565493	T298
P08559	Pyruvate dehydrogenase E1 component subunit alpha	PDHA1	1.15767	0.588434	S293; S300
P49916	DNA ligase 3	LIG3	1.15618	0.565493	S210
Q01831	DNA repair protein complementing XP-C cells	XPC	1.15296	0.614663	S883; S884
Q96FC7	Phytanoyl-CoA hydroxylase-interacting protein-like	PHYHIPL	1.15172	0.622944	S12
P23396	40S ribosomal protein S3	RPS3	1.14538	0.574898	T221
Q99490	Arf-GAP with GTPase, ANK repeat and PH domain-containing protein 2	AGAP2	1.14481	0.608357	S808
Q9UQ16	Dynamin-3	DNM3	1.14083	0.575108	S769
Q01484	Ankyrin-2	ANK2	1.13828	0.59409	S3823
Q9UQ16	Dynamin-3	DNM3	1.13628	0.610473	S769; S773
Q96AG3	Solute carrier family 25 member 46	SLC25A46	1.1358	0.649938	S34; T45
O95674	Phosphatidate cytidylyltransferase 2	CDS2	1.12735	0.695268	S35
Q5HYI7	Metaxin-3	MTX3	1.1262	0.596042	S249
P53985	Monocarboxylate transporter 1	SLC16A1	1.12531	0.602182	S498
P09874	Poly [ADP-ribose] polymerase 1	PARP1	1.11914	0.630211	S782
Q01831	DNA repair protein complementing XP-C cells	XPC	1.11815	0.622944	S397; S398; S399
P53985	Monocarboxylate transporter 1	SLC16A1	1.11805	0.656161	S213
Q96HS1	Serine/threonine-protein phosphatase PGAM5	PGAM5	1.11486	0.681062	S80
Q7Z5J4	Retinoic acid-induced protein 1	RAI1	1.11209	0.649938	S1374
Q9BWH2	FUN14 domain-containing protein 2	FUNDC2	1.11021	0.613601	S151
P49916	DNA ligase 3	LIG3	1.10709	0.622944	S913
O15079	Syntaphilin	SNPH	1.10601	0.619095	S204
P49792	E3 SUMO-protein ligase RanBP2	RANBP2	1.10413	0.650068	S1160
Q96T60	Bifunctional polynucleotide phosphatase/kinase	PNKP	1.10352	0.619095	T118
Q9P0P8	Uncharacterized protein C6orf203	C6orf203	1.10352	0.681092	S106; S116
Q96QK1	Vacuolar protein sorting-associated protein 35	VPS35	1.09913	0.650147	S7
Q9NX63	MICOS complex subunit MIC19	CHCHD3	1.09728	0.659446	S50
Q09161	Nuclear cap-binding protein subunit 1	NCBP1	1.09434	0.649938	S674
Q15303	Receptor tyrosine-protein kinase erbB-4	ERBB4	1.0918	0.667459	S997
Q96T60	Bifunctional polynucleotide phosphatase/kinase	PNKP	1.09048	0.702225	T118
Q01484	Ankyrin-2	ANK2	1.08803	0.718921	S1929
P45880	Voltage-dependent anion-selective channel protein 2	VDAC2	1.08426	0.656177	S115
Q6FI81	Anamorsin	CIAPIN1	1.08403	0.668618	T136
P49768	Presenilin-1	PSEN1	1.08319	0.655079	S357
Q96AG3	Solute carrier family 25 member 46	SLC25A46	1.08213	0.690877	T45
P51659	Peroxisomal multifunctional enzyme type 2	HSD17B4	1.07392	0.695268	S318
Q96T60	Bifunctional polynucleotide phosphatase/kinase	PNKP	1.07199	0.689325	S114; T118
O15079	Syntaphilin	SNPH	1.06318	0.699344	S200; S204
P49841	Glycogen synthase kinase-3 beta	GSK3B	1.06254	0.710186	T390
Q9BWH2	FUN14 domain-containing protein 2	FUNDC2	1.06182	0.73085	S151
Q01484	Ankyrin-2	ANK2	1.05594	0.698324	S31; S34
Q01484	Ankyrin-2	ANK2	1.05413	0.710186	T3078
P49792	E3 SUMO-protein ligase RanBP2	RANBP2	1.05165	0.710186	S2276
P12931	Proto-oncogene tyrosine-protein kinase Src	SRC	1.05141	0.744816	S17
Q8IYB8	ATP-dependent RNA helicase SUPV3L1	SUPV3L1	1.04845	0.728265	S725
Q9NQG6	Mitochondrial dynamics protein MID51	MIEF1	1.04842	0.71131	S59
Q01484	Ankyrin-2	ANK2	1.0421	0.725363	S2405
P06241	Tyrosine-protein kinase Fyn	FYN	1.03947	0.73577	S21
Q01484	Ankyrin-2	ANK2	1.0382	0.734722	S1732
Q12906	Interleukin enhancer-binding factor 3	ILF3	1.03796	0.759568	S62
Q8WWI5	Choline transporter-like protein 1	SLC44A1	1.03365	0.744816	S644
Q01831	DNA repair protein complementing XP-C cells	XPC	1.03247	0.762485	S94
Q96T60	Bifunctional polynucleotide phosphatase/kinase	PNKP	1.02845	0.77315	T118
Q9NWB6	Arginine and glutamate-rich protein 1	ARGLU1	1.02825	0.757468	S94
Q01484	Ankyrin-2	ANK2	1.02688	0.761383	S3947
Q8N111	Cell cycle exit and neuronal differentiation protein 1	CEND1	1.02597	0.764958	S86; S87
P16220	Cyclic AMP-responsive element-binding protein 1	CREB1	1.02463	0.758172	S271
Q9NX63	MICOS complex subunit MIC19	CHCHD3	1.02404	0.76165	S50
P06576	ATP synthase subunit beta, mitochondrial	ATP5B	1.02399	0.763608	S529
Q01484	Ankyrin-2	ANK2	1.02368	0.759568	S1929
O94826	Mitochondrial import receptor subunit TOM70	TOMM70	1.02277	0.762634	S91
Q8N357	Solute carrier family 35 member F6	SLC35F6	1.0189	0.769413	T365
Q8TCG5	Carnitine	CPT1C	1.01799	0.775016	S775
Q96T60	Bifunctional polynucleotide phosphatase/kinase	PNKP	1.01538	0.785185	T118
Q01484	Ankyrin-2	ANK2	1.01324	0.774453	S1822; S1824
Q9NX40	OCIA domain-containing protein 1	OCIAD1	1.01193	0.780715	S123
P12931	Proto-oncogene tyrosine-protein kinase Src	SRC	1.00988	0.782898	S17
P04049	RAF proto-oncogene serine/threonine-protein kinase	RAF1	1.00854	0.782967	T640
Q8NBU5	ATPase family AAA domain-containing protein 1	ATAD1	1.00431	0.786193	S322
O60238	BCL2/adenovirus E1B 19 kDa protein-interacting protein 3-like	BNIP3L	1.00341	0.786193	S85
Q01484	Ankyrin-2	ANK2	0.993663	0.782967	S3823
P51608	Methyl-CpG-binding protein 2	MECP2	0.991915	0.785185	S350
Q01484	Ankyrin-2	ANK2	0.990979	0.783805	S1461
Q86VP3	Phosphofurin acidic cluster sorting protein 2	PACS2	0.990023	0.781379	S390
Q92934	Bcl2-associated agonist of cell death	BAD	0.989203	0.781379	S91
Q7KZF4	Staphylococcal nuclease domain-containing protein 1	SND1	0.987211	0.781379	S426
Q01484	Ankyrin-2	ANK2	0.986126	0.773316	S1732; S1733
Q7Z434	Mitochondrial antiviral-signaling protein	MAVS	0.98339	0.768469	S222
P12931	Proto-oncogene tyrosine-protein kinase Src	SRC	0.983101	0.77315	S75
P21796	Voltage-dependent anion-selective channel protein 1	VDAC1	0.977587	0.760991	S104
P36507	Dual specificity mitogen-activated protein kinase kinase 2	MAP2K2	0.976663	0.760009	T394
Q8N111	Cell cycle exit and neuronal differentiation protein 1	CEND1	0.976573	0.768842	T91
Q5HYI7	Metaxin-3	MTX3	0.974437	0.757468	S284
Q01484	Ankyrin-2	ANK2	0.970801	0.758547	S1867
Q5HYI7	Metaxin-3	MTX3	0.970716	0.758547	S311
Q7Z5J4	Retinoic acid-induced protein 1	RAI1	0.967559	0.74838	S1358
P51659	Peroxisomal multifunctional enzyme type 2	HSD17B4	0.967045	0.741183	S617
P35613	Basigin	BSG	0.966014	0.742871	S362
Q9NWB6	Arginine and glutamate-rich protein 1	ARGLU1	0.963541	0.767007	S77
Q01484	Ankyrin-2	ANK2	0.96204	0.739	S1846
P35232	Prohibitin	PHB	0.961106	0.739994	S151
Q01484	Ankyrin-2	ANK2	0.956837	0.735462	S1732; S1733; S1736
Q9P286	Serine/threonine-protein kinase PAK 5	PAK5	0.950528	0.762634	S226
Q01484	Ankyrin-2	ANK2	0.948386	0.699344	S1905
Q9UJZ1	Stomatin-like protein 2, mitochondrial	STOML2	0.9481	0.720163	T327
P04049	RAF proto-oncogene serine/threonine-protein kinase	RAF1	0.945873	0.698018	S259
Q01484	Ankyrin-2	ANK2	0.945594	0.705463	S2315
Q7Z434	Mitochondrial antiviral-signaling protein	MAVS	0.945146	0.705917	S152
Q01484	Ankyrin-2	ANK2	0.944681	0.699344	S2661
O60238	BCL2/adenovirus E1B 19 kDa protein-interacting protein 3-like	BNIP3L	0.944108	0.710186	S65
Q96DA6	Mitochondrial import inner membrane translocase subunit TIM14	DNAJC19	0.943445	0.693837	S70
O60238	BCL2/adenovirus E1B 19 kDa protein-interacting protein 3-like	BNIP3L	0.942681	0.718921	S120
P61764	Syntaxin-binding protein 1	STXBP1	0.940157	0.710186	S507
Q6P1L8	39S ribosomal protein L14	MRPL14	0.938155	0.696369	S49
Q92934	Bcl2-associated agonist of cell death	BAD	0.938045	0.680341	S25
Q709C8	Vacuolar protein sorting-associated protein 13C	VPS13C	0.936559	0.684796	S842
Q01484	Ankyrin-2	ANK2	0.935804	0.689325	S1882
O95674	Phosphatidate cytidylyltransferase 2	CDS2	0.934142	0.695815	T51
P08238	Heat shock protein HSP 90-beta	HSP90AB1	0.928335	0.693837	S255
O14874	[3-methyl-2-oxobutanoate dehydrogenase [lipoamide]] kinase	BCKDK	0.927713	0.66672	S31
P51608	Methyl-CpG-binding protein 2	MECP2	0.925548	0.663018	S80
Q15388	Mitochondrial import receptor subunit TOM20 homolog	TOMM20	0.924627	0.668406	S135
O94826	Mitochondrial import receptor subunit TOM70	TOMM70	0.922914	0.656419	S434
Q8TB36	Ganglioside-induced differentiation-associated protein 1	GDAP1	0.918802	0.670068	S11
P17152	Transmembrane protein 11	TMEM11	0.917734	0.650147	S17
P08238	Heat shock protein HSP 90-beta	HSP90AB1	0.917037	0.687771	S255
Q99623	Prohibitin-2	PHB2	0.914169	0.639238	S293
Q9UQF2	C-Jun-amino-terminal kinase-interacting protein 1	MAPK8IP1	0.910788	0.625422	S235
Q01484	Ankyrin-2	ANK2	0.905276	0.656734	S901
P18859	ATP synthase-coupling factor 6	ATP5J	0.904186	0.631561	S65
Q96T60	Bifunctional polynucleotide phosphatase/kinase	PNKP	0.9039	0.632804	T118
P49792	E3 SUMO-protein ligase RanBP2	RANBP2	0.903541	0.629778	S1400
Q9BXK5	Bcl-2-like protein 13	BCL2L13	0.90246	0.622944	S426; S429
Q99798	Aconitate hydratase	ACO2	0.902252	0.649938	S559
Q02156	Protein kinase C epsilon type	PRKCE	0.902012	0.611516	S368
Q01484	Ankyrin-2	ANK2	0.898687	0.649938	S1481
Q9P286	Serine/threonine-protein kinase PAK 5	PAK5	0.897801	0.649938	S277
Q01484	Ankyrin-2	ANK2	0.893145	0.608614	S1855; S1858
Q01484	Ankyrin-2	ANK2	0.891937	0.638578	S2405
Q99490	Arf-GAP with GTPase, ANK repeat and PH domain-containing protein 2	AGAP2	0.891537	0.587421	S656
Q01484	Ankyrin-2	ANK2	0.888249	0.663018	S3458
Q01484	Ankyrin-2	ANK2	0.886974	0.622944	S1917
Q9Y3D3	28S ribosomal protein S16	MRPS16	0.880796	0.575108	T130
Q9BTU6	Phosphatidylinositol 4-kinase type 2-alpha	PI4K2A	0.879217	0.582195	S51
P51659	Peroxisomal multifunctional enzyme type 2	HSD17B4	0.878961	0.5735	T313
Q9GZY8	Mitochondrial fission factor	MFF	0.878144	0.578556	S155
Q9H019	Mitochondrial fission regulator 1-like	MTFR1L	0.877278	0.578556	S103
Q7L311	Armadillo repeat-containing X-linked protein 2	ARMCX2	0.877186	0.587036	T73
Q13409	Cytoplasmic dynein 1 intermediate chain 2	DYNC1I2	0.875219	0.590822	S104
P53985	Monocarboxylate transporter 1	SLC16A1	0.874779	0.600676	S467
Q9NX63	MICOS complex subunit MIC19	CHCHD3	0.873839	0.693837	S50
Q96TC7	Regulator of microtubule dynamics protein 3	RMDN3	0.873265	0.600337	S46
O15079	Syntaphilin	SNPH	0.873201	0.587421	T292
Q01484	Ankyrin-2	ANK2	0.872865	0.566038	S1976
Q6SZW1	Sterile alpha and TIR motif-containing protein 1	SARM1	0.870016	0.578556	S54
P49916	DNA ligase 3	LIG3	0.869951	0.631561	S853
Q02156	Protein kinase C epsilon type	PRKCE	0.869042	0.568265	S346
P06241	Tyrosine-protein kinase Fyn	FYN	0.866004	0.649938	S21
Q9BXK5	Bcl-2-like protein 13	BCL2L13	0.865334	0.565493	S426
Q8TB36	Ganglioside-induced differentiation-associated protein 1	GDAP1	0.864964	0.565493	S11
Q01484	Ankyrin-2	ANK2	0.864788	0.656177	S1976
Q01484	Ankyrin-2	ANK2	0.864166	0.586607	S3823
Q9NX63	MICOS complex subunit MIC19	CHCHD3	0.863278	0.570364	S40
P53985	Monocarboxylate transporter 1	SLC16A1	0.863037	0.679457	S498
Q709C8	Vacuolar protein sorting-associated protein 13C	VPS13C	0.862605	0.570364	S737
Q9H4A6	Golgi phosphoprotein 3	GOLPH3	0.859906	0.565493	S35
Q9NX40	OCIA domain-containing protein 1	OCIAD1	0.85825	0.564323	S108
Q9P0P8	Uncharacterized protein C6orf203	C6orf203	0.85706	0.723509	S110
Q9UH62	Armadillo repeat-containing X-linked protein 3	ARMCX3	0.8555	0.555134	S110
Q01484	Ankyrin-2	ANK2	0.854542	0.560168	S2642
O60238	BCL2/adenovirus E1B 19 kDa protein-interacting protein 3-like	BNIP3L	0.85253	0.562959	S120
P17252	Protein kinase C alpha type	PRKCA	0.851651	0.554626	S319
Q9UH62	Armadillo repeat-containing X-linked protein 3	ARMCX3	0.849846	0.576863	S61
O15079	Syntaphilin	SNPH	0.849094	0.568265	T214
Q01484	Ankyrin-2	ANK2	0.848634	0.556511	S1940
Q01484	Ankyrin-2	ANK2	0.847876	0.62268	S1461
P35613	Basigin	BSG	0.847824	0.565493	S362
P04049	RAF proto-oncogene serine/threonine-protein kinase	RAF1	0.846174	0.548572	S621
P53985	Monocarboxylate transporter 1	SLC16A1	0.842238	0.644342	S483; S498
Q01484	Ankyrin-2	ANK2	0.838825	0.554626	S2127
P08238	Heat shock protein HSP 90-beta	HSP90AB1	0.83772	0.565493	S255
Q9H902	Receptor expression-enhancing protein 1	REEP1	0.8372	0.565493	S192
O60488	Long-chain-fatty-acid--CoA ligase 4	ACSL4	0.83574	0.550956	S57
O94826	Mitochondrial import receptor subunit TOM70	TOMM70	0.832175	0.63466	T85; S91
O15079	Syntaphilin	SNPH	0.83215	0.595617	S204; S208
P45880	Voltage-dependent anion-selective channel protein 2	VDAC2	0.831124	0.586607	S115
P08238	Heat shock protein HSP 90-beta	HSP90AB1	0.824072	0.565493	S255; S261
Q9GZY8	Mitochondrial fission factor	MFF	0.824036	0.565493	S155; S157
Q9H4A6	Golgi phosphoprotein 3	GOLPH3	0.82306	0.574898	S35; S36
Q9GZT3	SRA stem-loop-interacting RNA-binding protein	SLIRP	0.819469	0.54639	S102
Q01484	Ankyrin-2	ANK2	0.81789	0.598621	S3458
Q01484	Ankyrin-2	ANK2	0.81697	0.529441	S1879; S1882
Q01484	Ankyrin-2	ANK2	0.814229	0.529441	S2574
Q01484	Ankyrin-2	ANK2	0.813081	0.529441	S1891
P49840	Glycogen synthase kinase-3 alpha	GSK3A	0.812831	0.570364	S21
P51608	Methyl-CpG-binding protein 2	MECP2	0.811393	0.615496	S80
Q01484	Ankyrin-2	ANK2	0.810875	0.545874	S2733
Q01484	Ankyrin-2	ANK2	0.805615	0.529441	S31; S34
P21796	Voltage-dependent anion-selective channel protein 1	VDAC1	0.80479	0.557864	S104
O60238	BCL2/adenovirus E1B 19 kDa protein-interacting protein 3-like	BNIP3L	0.80421	0.553831	S118; S120
Q9GZT3	SRA stem-loop-interacting RNA-binding protein	SLIRP	0.793625	0.545874	S102
Q01484	Ankyrin-2	ANK2	0.788903	0.529441	S1964
Q9NX63	MICOS complex subunit MIC19	CHCHD3	0.787421	0.668406	S50
Q01831	DNA repair protein complementing XP-C cells	XPC	0.78071	0.529441	S347
P21554	Cannabinoid receptor 1	CNR1	0.779662	0.562959	S441
Q9HCL2	Glycerol-3-phosphate acyltransferase 1	GPAM	0.779322	0.529441	S688; S695
Q7Z434	Mitochondrial antiviral-signaling protein	MAVS	0.775957	0.529441	S165
P08238	Heat shock protein HSP 90-beta	HSP90AB1	0.774153	0.545874	S255; S261
Q9GZY8	Mitochondrial fission factor	MFF	0.773934	0.553201	S155; S157
Q9GZY8	Mitochondrial fission factor	MFF	0.772377	0.545874	S155
Q96FC7	Phytanoyl-CoA hydroxylase-interacting protein-like	PHYHIPL	0.770975	0.529441	S12; S15
Q9H902	Receptor expression-enhancing protein 1	REEP1	0.767411	0.582472	S152
O00116	Alkyldihydroxyacetonephosphate synthase	AGPS	0.764599	0.529441	S65
Q01484	Ankyrin-2	ANK2	0.759987	0.529441	S1755
Q01484	Ankyrin-2	ANK2	0.758713	0.529441	S2315
P31749	RAC-alpha serine/threonine-protein kinase	AKT1	0.757368	0.529441	S129
Q9BTU6	Phosphatidylinositol 4-kinase type 2-alpha	PI4K2A	0.757313	0.529441	S47; S51
P49768	Presenilin-1	PSEN1	0.757008	0.529441	S366; S367
Q8TB36	Ganglioside-induced differentiation-associated protein 1	GDAP1	0.746466	0.545874	S11
P56181	NADH dehydrogenase [ubiquinone] flavoprotein 3	NDUFV3	0.745576	0.529441	S105
Q01484	Ankyrin-2	ANK2	0.735901	0.529441	S1855
Q9UQ16	Dynamin-3	DNM3	0.733528	0.529441	S769; S773
Q01484	Ankyrin-2	ANK2	0.731372	0.565493	S1755
Q9Y5Y0	Feline leukemia virus subgroup C receptor-related protein 1	FLVCR1	0.730231	0.529441	S536
Q9BTU6	Phosphatidylinositol 4-kinase type 2-alpha	PI4K2A	0.72735	0.529441	S51
P04049	RAF proto-oncogene serine/threonine-protein kinase	RAF1	0.726101	0.545533	S43
Q01484	Ankyrin-2	ANK2	0.720222	0.568265	S1964
Q01484	Ankyrin-2	ANK2	0.716656	0.529441	S1891
Q01484	Ankyrin-2	ANK2	0.715796	0.529441	S1879
P51608	Methyl-CpG-binding protein 2	MECP2	0.699293	0.586607	S350
Q01484	Ankyrin-2	ANK2	0.697928	0.529441	S3845
O60238	BCL2/adenovirus E1B 19 kDa protein-interacting protein 3-like	BNIP3L	0.696735	0.529441	S120
Q9BYD6	39S ribosomal protein L1	MRPL1	0.696627	0.565493	S320
Q9BXK5	Bcl-2-like protein 13	BCL2L13	0.696376	0.565493	S426
P06576	ATP synthase subunit beta	ATP5B	0.683102	0.529441	S528
Q01484	Ankyrin-2	ANK2	0.68204	0.568265	S1879; S1882
Q01484	Ankyrin-2	ANK2	0.671882	0.529441	S1867
Q01484	Ankyrin-2	ANK2	0.65876	0.545874	S1822; S1824
Q01484	Ankyrin-2	ANK2	0.658508	0.529441	S2315
Q86VP3	Phosphofurin acidic cluster sorting protein 2	PACS2	0.638484	0.529441	S453
O94826	Mitochondrial import receptor subunit TOM70	TOMM70	0.631737	0.559433	T85
Q01484	Ankyrin-2	ANK2	0.621035	0.529441	S1929
P08238	Heat shock protein HSP 90-beta	HSP90AB1	0.615887	0.548201	S226
Q01484	Ankyrin-2	ANK2	0.597641	0.529441	S1905
P61764	Syntaxin-binding protein 1	STXBP1	0.549655	0.562959	S593
